# Supplementary material for: Kekulé diradicaloids derived from a classical N-heterocyclic carbene
Source: Chem Sci. 2018 Apr 24;9(22):4970–6. doi: 10.1039/c8sc01209a (PMC5989652; doi:10.1039/c8sc01209a)
Supplement: Supplementary file 2 [file SC-009-C8SC01209A-s002.cif]

# Electronic Supplementary Material (ESI) for Chemical Science.
# This journal is © The Royal Society of Chemistry 2018

####################################################################### 
# 
# This file contains crystal structure data downloaded from the 
# Cambridge Structural Database (CSD) hosted by the Cambridge 
# Crystallographic Data Centre (CCDC).
# 
# Full information about CCDC data access policies and citation 
# guidelines are available at http://www.ccdc.cam.ac.uk/access/V1 
# 
# Audit and citation data items may have been added by the CCDC. 
# Please retain this information to preserve the provenance of 
# this file and to allow appropriate attribution of the data. 
# 
#######################################################################

data_rottschaefer61
_database_code_depnum_ccdc_archive 'CCDC 1826567'
_audit_update_record             
;
2018-02-28 deposited with the CCDC.
2018-04-23 downloaded from the CCDC.
;
_audit_creation_date             2017-12-07
_audit_creation_method           
;
Olex2 1.2
(compiled 2017.08.10 svn.r3458 for OlexSys, GUI svn.r5381)
;
_shelx_SHELXL_version_number     2016/6
_chemical_name_common            ?
_chemical_name_systematic        ?
_chemical_formula_moiety         'C60 H80 N4, 2(I), 2(C H4 O)'
_chemical_formula_sum            'C62 H88 I2 N4 O2'
_chemical_formula_weight         1175.16
_chemical_melting_point          ?
_chemical_oxdiff_formula         'C62 H88 I1 N4 O2'
loop_
_atom_type_symbol
_atom_type_description
_atom_type_scat_dispersion_real
_atom_type_scat_dispersion_imag
_atom_type_scat_source
C C 0.0033 0.0016 'International Tables Vol C Tables 4.2.6.8 and 6.1.1.4'
H H 0.0000 0.0000 'International Tables Vol C Tables 4.2.6.8 and 6.1.1.4'
I I -0.4742 1.8119 'International Tables Vol C Tables 4.2.6.8 and 6.1.1.4'
N N 0.0061 0.0033 'International Tables Vol C Tables 4.2.6.8 and 6.1.1.4'
O O 0.0106 0.0060 'International Tables Vol C Tables 4.2.6.8 and 6.1.1.4'

_shelx_space_group_comment       
;
The symmetry employed for this shelxl refinement is uniquely defined
by the following loop, which should always be used as a source of
symmetry information in preference to the above space-group names.
They are only intended as comments.
;
_space_group_crystal_system      monoclinic
_space_group_IT_number           14
_space_group_name_H-M_alt        'P 1 21/n 1'
_space_group_name_Hall           '-P 2yn'
loop_
_space_group_symop_operation_xyz
'x, y, z'
'-x+1/2, y+1/2, -z+1/2'
'-x, -y, -z'
'x-1/2, -y-1/2, z-1/2'

_cell_length_a                   14.01776(12)
_cell_length_b                   11.68842(10)
_cell_length_c                   18.61137(19)
_cell_angle_alpha                90
_cell_angle_beta                 97.6225(9)
_cell_angle_gamma                90
_cell_volume                     3022.44(5)
_cell_formula_units_Z            2
_cell_measurement_reflns_used    68766
_cell_measurement_temperature    99.99(10)
_cell_measurement_theta_max      31.8190
_cell_measurement_theta_min      2.0570
_shelx_estimated_absorpt_T_max   ?
_shelx_estimated_absorpt_T_min   ?
_exptl_absorpt_coefficient_mu    1.083
_exptl_absorpt_correction_T_max  1.000
_exptl_absorpt_correction_T_min  0.307
_exptl_absorpt_correction_type   gaussian
_exptl_absorpt_process_details   
;
CrysAlisPro 1.171.39.15e (Rigaku Oxford Diffraction, 2015)
Numerical absorption correction based on gaussian integration over
			a multifaceted crystal model
Empirical absorption correction using spherical harmonics,
 implemented in SCALE3 ABSPACK scaling algorithm.
;
_exptl_absorpt_special_details   ?
_exptl_crystal_colour            'clear colourless'
_exptl_crystal_colour_lustre     clear
_exptl_crystal_colour_primary    colourless
_exptl_crystal_density_diffrn    1.291
_exptl_crystal_density_meas      ?
_exptl_crystal_density_method    ?
_exptl_crystal_description       irregular
_exptl_crystal_F_000             1220
loop_
_exptl_crystal_face_index_h
_exptl_crystal_face_index_k
_exptl_crystal_face_index_l
_exptl_crystal_face_perp_dist
-3 0 5 0.1022
3 0 -5 0.1022
2 5 -2 0.1403
-2 -5 2 0.1403
4 0 5 0.1425
-4 0 -5 0.1425
5 -1 -5 0.1202
-1 3 5 0.1689

_exptl_crystal_size_max          0.391
_exptl_crystal_size_mid          0.308
_exptl_crystal_size_min          0.204
loop_
_exptl_oxdiff_crystal_face_indexfrac_h
_exptl_oxdiff_crystal_face_indexfrac_k
_exptl_oxdiff_crystal_face_indexfrac_l
_exptl_oxdiff_crystal_face_x
_exptl_oxdiff_crystal_face_y
_exptl_oxdiff_crystal_face_z
-3.0008 0.0006 5.0018 0.1918 0.1142 -0.0530
3.0008 -0.0006 -5.0018 -0.1918 -0.1142 0.0530
2.0005 4.9994 -2.0030 -0.2150 0.1981 0.1443
-2.0005 -4.9994 2.0030 0.2150 -0.1981 -0.1443
3.9987 0.0012 4.9982 -0.1010 0.1113 -0.2577
-3.9987 -0.0012 -4.9982 0.1010 -0.1113 0.2577
5.0006 -1.0004 -5.0025 -0.2546 -0.1638 -0.0348
-1.0008 3.0005 4.9997 0.0453 0.2598 -0.0236

_exptl_transmission_factor_max   ?
_exptl_transmission_factor_min   ?
_diffrn_reflns_av_R_equivalents  0.0508
_diffrn_reflns_av_unetI/netI     0.0175
_diffrn_reflns_Laue_measured_fraction_full 1.000
_diffrn_reflns_Laue_measured_fraction_max 1.000
_diffrn_reflns_limit_h_max       19
_diffrn_reflns_limit_h_min       -19
_diffrn_reflns_limit_k_max       16
_diffrn_reflns_limit_k_min       -16
_diffrn_reflns_limit_l_max       26
_diffrn_reflns_limit_l_min       -26
_diffrn_reflns_number            171581
_diffrn_reflns_point_group_measured_fraction_full 1.000
_diffrn_reflns_point_group_measured_fraction_max 1.000
_diffrn_reflns_theta_full        25.242
_diffrn_reflns_theta_max         30.028
_diffrn_reflns_theta_min         1.714
_diffrn_ambient_environment      N~2~
_diffrn_ambient_temperature      99.99(10)
_diffrn_detector                 'CCD plate'
_diffrn_detector_area_resol_mean 8.0951
_diffrn_detector_type            Eos
_diffrn_measured_fraction_theta_full 1.000
_diffrn_measured_fraction_theta_max 1.000
_diffrn_measurement_details      
;
List of Runs (angles in degrees, time in seconds):

  # Type    Start    End  Width  t~exp~   \w     \q     \k     \f   Frames
#--------------------------------------------------------------------------
  1  \w    -93.00   5.00   1.00    1.25    --  -23.50 -77.00   0.00   98
  2  \w      6.00  93.00   1.00    1.25    --   24.78  57.00  60.00   87
  3  \w      6.00  93.00   1.00    1.25    --   24.78  57.00-120.00   87
  4  \w    -20.00  65.00   1.00    1.25    --   24.78 -99.00-150.00   85
  5  \w      6.00  93.00   1.00    1.25    --   24.78  57.00 150.00   87
  6  \w    -44.00  43.00   1.00    1.25    --   24.78 -57.00  90.00   87
  7  \w      6.00  83.00   1.00    1.25    --   24.78-130.00  58.60   77
  8  \w     -4.00  94.00   1.00    1.25    --   24.78  77.00 -60.00   98
  9  \w    -44.00  43.00   1.00    1.25    --   24.78 -57.00   0.00   87
 10  \w    -44.00  43.00   1.00    1.25    --   24.78 -57.00 -90.00   87
 11  \w    -95.00  48.00   1.00    1.25    --  -23.50   0.00-180.00  143
 12  \w    -95.00  48.00   1.00    1.25    --  -23.50   0.00-150.00  143
 13  \w     -4.00  94.00   1.00    1.25    --   24.78  77.00-180.00   98
 14  \w      3.00  95.00   1.00    1.25    --   24.78  38.00 120.00   92
 15  \w      6.00  93.00   1.00    1.25    --   24.78  57.00 130.00   87
 16  \w      6.00  93.00   1.00    1.25    --   24.78  57.00   0.00   87
 17  \w    -20.00  65.00   1.00    1.25    --   24.78 -99.00  90.00   85
 18  \w    -10.00  72.00   1.00    1.25    --   24.78-111.00-111.39   82
 19  \w    -46.00  47.00   1.00    1.25    --   24.78 -38.00 150.00   93
 20  \w    -95.00  48.00   1.00    1.25    --  -23.50   0.00 -90.00  143
 21  \w    -95.00  48.00   1.00    1.25    --  -23.50   0.00 -60.00  143
 22  \w    -95.00  48.00   1.00    1.25    --  -23.50   0.00 -30.00  143
 23  \w    -95.00  48.00   1.00    1.25    --  -23.50   0.00-120.00  143
;
_diffrn_measurement_device       'four-circle diffractometer'
_diffrn_measurement_device_type  'SuperNova, Single source at offset/far, Eos'
_diffrn_measurement_method       '\w scans'
_diffrn_orient_matrix_type       
'CrysAlisPro convention (1999,Acta A55,543-557)'
_diffrn_orient_matrix_UB_11      -0.0418293000
_diffrn_orient_matrix_UB_12      -0.0209447000
_diffrn_orient_matrix_UB_13      0.0132613000
_diffrn_orient_matrix_UB_21      -0.0003972000
_diffrn_orient_matrix_UB_22      0.0488355000
_diffrn_orient_matrix_UB_23      0.0225820000
_diffrn_orient_matrix_UB_31      -0.0292732000
_diffrn_orient_matrix_UB_32      0.0292949000
_diffrn_orient_matrix_UB_33      -0.0281546000
_diffrn_radiation_monochromator  mirror
_diffrn_radiation_probe          x-ray
_diffrn_radiation_type           MoK\a
_diffrn_radiation_wavelength     0.71073
_diffrn_source                   'micro-focus sealed X-ray tube'
_diffrn_source_type              'SuperNova (Mo) X-ray Source'
_reflns_Friedel_coverage         0.000
_reflns_Friedel_fraction_full    .
_reflns_Friedel_fraction_max     .
_reflns_number_gt                8020
_reflns_number_total             8848
_reflns_odcompleteness_completeness 99.98
_reflns_odcompleteness_iscentric 1
_reflns_odcompleteness_theta     30.01
_reflns_special_details          
;
 Reflections were merged by SHELXL according to the crystal
 class for the calculation of statistics and refinement.
 
 _reflns_Friedel_fraction is defined as the number of unique
 Friedel pairs measured divided by the number that would be
 possible theoretically, ignoring centric projections and
 systematic absences.
;
_reflns_threshold_expression     'I > 2\s(I)'
_computing_cell_refinement       'CrysAlisPro 1.171.39.15e (Rigaku OD, 2015)'
_computing_data_collection       'CrysAlisPro 1.171.39.15e (Rigaku OD, 2015)'
_computing_data_reduction        'CrysAlisPro 1.171.39.15e (Rigaku OD, 2015)'
_computing_molecular_graphics    'Olex2 (Dolomanov et al., 2009)'
_computing_publication_material  'Olex2 (Dolomanov et al., 2009)'
_computing_structure_refinement  'ShelXL (Sheldrick, 2015)'
_computing_structure_solution    'ShelXT (Sheldrick, 2015)'
_refine_diff_density_max         0.416
_refine_diff_density_min         -0.420
_refine_diff_density_rms         0.058
_refine_ls_extinction_coef       .
_refine_ls_extinction_method     none
_refine_ls_goodness_of_fit_ref   1.037
_refine_ls_hydrogen_treatment    mixed
_refine_ls_matrix_type           full
_refine_ls_number_parameters     329
_refine_ls_number_reflns         8848
_refine_ls_number_restraints     0
_refine_ls_R_factor_all          0.0260
_refine_ls_R_factor_gt           0.0220
_refine_ls_restrained_S_all      1.037
_refine_ls_shift/su_max          0.003
_refine_ls_shift/su_mean         0.000
_refine_ls_structure_factor_coef Fsqd
_refine_ls_weighting_details     
'w=1/[\s^2^(Fo^2^)+(0.0176P)^2^+1.7845P] where P=(Fo^2^+2Fc^2^)/3'
_refine_ls_weighting_scheme      calc
_refine_ls_wR_factor_gt          0.0482
_refine_ls_wR_factor_ref         0.0499
_refine_special_details          ?
_olex2_refinement_description    
;
1. Fixed Uiso
 At 1.2 times of:
  All C(H) groups, All C(H,H) groups
 At 1.5 times of:
  All C(H,H,H) groups
2.a Ternary CH refined with riding coordinates:
 C10(H10), C13(H13), C22(H22), C25(H25)
2.b Secondary CH2 refined with riding coordinates:
 C2(H2A,H2B), C3(H3A,H3B)
2.c Aromatic/amide H refined with riding coordinates:
 C6(H6), C7(H7), C8(H8), C18(H18), C19(H19), C20(H20), C29(H29), C30(H30)
2.d Idealised Me refined as rotating group:
 C11(H11A,H11B,H11C), C12(H12A,H12B,H12C), C14(H14A,H14B,H14C), C15(H15A,H15B,
 H15C), C23(H23A,H23B,H23C), C24(H24A,H24B,H24C), C26(H26A,H26B,H26C), C27(H27A,
 H27B,H27C), C31(H31A,H31B,H31C)
;
_atom_sites_solution_hydrogens   mixed
_atom_sites_solution_primary     dual
_atom_sites_solution_secondary   ?
loop_
_atom_site_label
_atom_site_type_symbol
_atom_site_fract_x
_atom_site_fract_y
_atom_site_fract_z
_atom_site_U_iso_or_equiv
_atom_site_adp_type
_atom_site_occupancy
_atom_site_site_symmetry_order
_atom_site_calc_flag
_atom_site_refinement_flags_posn
_atom_site_refinement_flags_adp
_atom_site_refinement_flags_occupancy
_atom_site_disorder_assembly
_atom_site_disorder_group
N1 N 0.26909(7) 0.51231(8) 0.58241(5) 0.01220(18) Uani 1 1 d . . . . .
N2 N 0.38393(7) 0.45233(8) 0.66720(5) 0.01143(17) Uani 1 1 d . . . . .
C1 C 0.35998(8) 0.48017(9) 0.59792(6) 0.01064(19) Uani 1 1 d . . . . .
C2 C 0.22171(9) 0.51530(11) 0.64911(7) 0.0174(2) Uani 1 1 d . . . . .
H2A H 0.166590 0.464423 0.645082 0.021 Uiso 1 1 calc R . . . .
H2B H 0.201017 0.592183 0.659135 0.021 Uiso 1 1 calc R . . . .
C3 C 0.30177(9) 0.47408(11) 0.70809(7) 0.0172(2) Uani 1 1 d . . . . .
H3A H 0.317681 0.532399 0.744804 0.021 Uiso 1 1 calc R . . . .
H3B H 0.282830 0.404757 0.731118 0.021 Uiso 1 1 calc R . . . .
C4 C 0.22155(8) 0.54037(10) 0.51059(6) 0.0137(2) Uani 1 1 d . . . . .
C5 C 0.16590(8) 0.45485(11) 0.47184(7) 0.0169(2) Uani 1 1 d . . . . .
C6 C 0.12590(10) 0.48081(13) 0.40101(7) 0.0231(3) Uani 1 1 d . . . . .
H6 H 0.088855 0.426139 0.373783 0.028 Uiso 1 1 calc R . . . .
C7 C 0.14034(10) 0.58646(14) 0.37049(8) 0.0270(3) Uani 1 1 d . . . . .
H7 H 0.114650 0.601328 0.322738 0.032 Uiso 1 1 calc R . . . .
C8 C 0.19292(10) 0.66990(13) 0.41095(8) 0.0245(3) Uani 1 1 d . . . . .
H8 H 0.201116 0.740962 0.390137 0.029 Uiso 1 1 calc R . . . .
C9 C 0.23396(9) 0.64970(11) 0.48235(7) 0.0174(2) Uani 1 1 d . . . . .
C10 C 0.14598(9) 0.33915(11) 0.50428(8) 0.0198(2) Uani 1 1 d . . . . .
H10 H 0.187622 0.332010 0.550701 0.024 Uiso 1 1 calc R . . . .
C11 C 0.16841(11) 0.23936(13) 0.45622(9) 0.0309(3) Uani 1 1 d . . . . .
H11A H 0.124798 0.240759 0.411868 0.046 Uiso 1 1 calc GR . . . .
H11B H 0.161210 0.168541 0.481073 0.046 Uiso 1 1 calc GR . . . .
H11C H 0.233317 0.246064 0.445532 0.046 Uiso 1 1 calc GR . . . .
C12 C 0.04110(11) 0.33210(14) 0.51944(10) 0.0340(4) Uani 1 1 d . . . . .
H12A H 0.028840 0.392262 0.552119 0.051 Uiso 1 1 calc GR . . . .
H12B H 0.030181 0.259375 0.540893 0.051 Uiso 1 1 calc GR . . . .
H12C H -0.001287 0.340255 0.474796 0.051 Uiso 1 1 calc GR . . . .
C13 C 0.28670(9) 0.74485(11) 0.52639(8) 0.0206(3) Uani 1 1 d . . . . .
H13 H 0.316973 0.711938 0.572244 0.025 Uiso 1 1 calc R . . . .
C14 C 0.36628(11) 0.79695(14) 0.48773(9) 0.0318(3) Uani 1 1 d . . . . .
H14A H 0.407595 0.737212 0.474475 0.048 Uiso 1 1 calc GR . . . .
H14B H 0.403235 0.849922 0.519580 0.048 Uiso 1 1 calc GR . . . .
H14C H 0.337906 0.836363 0.444906 0.048 Uiso 1 1 calc GR . . . .
C15 C 0.21575(11) 0.83706(13) 0.54414(10) 0.0322(3) Uani 1 1 d . . . . .
H15A H 0.185467 0.871147 0.499992 0.048 Uiso 1 1 calc GR . . . .
H15B H 0.249718 0.894802 0.574040 0.048 Uiso 1 1 calc GR . . . .
H15C H 0.167602 0.803007 0.569523 0.048 Uiso 1 1 calc GR . . . .
C16 C 0.46189(8) 0.37518(10) 0.69317(6) 0.0126(2) Uani 1 1 d . . . . .
C17 C 0.45297(9) 0.25905(10) 0.67317(6) 0.0145(2) Uani 1 1 d . . . . .
C18 C 0.52720(10) 0.18535(11) 0.70086(7) 0.0198(2) Uani 1 1 d . . . . .
H18 H 0.522470 0.107810 0.689759 0.024 Uiso 1 1 calc R . . . .
C19 C 0.60782(10) 0.22583(12) 0.74463(7) 0.0221(3) Uani 1 1 d . . . . .
H19 H 0.657363 0.175824 0.761530 0.026 Uiso 1 1 calc R . . . .
C20 C 0.61488(9) 0.34060(12) 0.76330(7) 0.0205(2) Uani 1 1 d . . . . .
H20 H 0.669642 0.366862 0.792295 0.025 Uiso 1 1 calc R . . . .
C21 C 0.54126(9) 0.41754(10) 0.73936(6) 0.0153(2) Uani 1 1 d . . . . .
C22 C 0.36558(9) 0.21058(10) 0.62580(7) 0.0166(2) Uani 1 1 d . . . . .
H22 H 0.331131 0.274435 0.599931 0.020 Uiso 1 1 calc R . . . .
C23 C 0.29695(10) 0.15281(13) 0.67238(8) 0.0261(3) Uani 1 1 d . . . . .
H23A H 0.328404 0.088166 0.696993 0.039 Uiso 1 1 calc GR . . . .
H23B H 0.240196 0.127667 0.641883 0.039 Uiso 1 1 calc GR . . . .
H23C H 0.279315 0.206445 0.707391 0.039 Uiso 1 1 calc GR . . . .
C24 C 0.39224(10) 0.12525(13) 0.56927(8) 0.0249(3) Uani 1 1 d . . . . .
H24A H 0.436845 0.160326 0.541073 0.037 Uiso 1 1 calc GR . . . .
H24B H 0.335233 0.103105 0.537956 0.037 Uiso 1 1 calc GR . . . .
H24C H 0.421341 0.058820 0.593349 0.037 Uiso 1 1 calc GR . . . .
C25 C 0.54718(9) 0.54064(11) 0.76470(7) 0.0183(2) Uani 1 1 d . . . . .
H25 H 0.496980 0.583844 0.734551 0.022 Uiso 1 1 calc R . . . .
C26 C 0.52700(12) 0.54888(13) 0.84365(8) 0.0290(3) Uani 1 1 d . . . . .
H26A H 0.465413 0.515447 0.847804 0.044 Uiso 1 1 calc GR . . . .
H26B H 0.526829 0.627777 0.857964 0.044 Uiso 1 1 calc GR . . . .
H26C H 0.576126 0.508565 0.874526 0.044 Uiso 1 1 calc GR . . . .
C27 C 0.64424(10) 0.59598(12) 0.75665(8) 0.0257(3) Uani 1 1 d . . . . .
H27A H 0.693391 0.563335 0.791463 0.039 Uiso 1 1 calc GR . . . .
H27B H 0.640567 0.676865 0.764826 0.039 Uiso 1 1 calc GR . . . .
H27C H 0.659608 0.582442 0.708621 0.039 Uiso 1 1 calc GR . . . .
C28 C 0.43162(8) 0.48550(9) 0.54644(6) 0.0109(2) Uani 1 1 d . . . . .
C29 C 0.51128(8) 0.55601(10) 0.56650(6) 0.0135(2) Uani 1 1 d . . . . .
H29 H 0.518127 0.593329 0.611016 0.016 Uiso 1 1 calc R . . . .
C30 C 0.58029(8) 0.57048(10) 0.52007(6) 0.0136(2) Uani 1 1 d . . . . .
H30 H 0.633616 0.616903 0.533290 0.016 Uiso 1 1 calc R . . . .
I1 I 0.41279(2) 0.82305(2) 0.72122(2) 0.02068(3) Uani 1 1 d . . . . .
O1 O 0.61400(10) 0.80540(10) 0.62463(8) 0.0405(3) Uani 1 1 d . . . . .
C31 C 0.63576(10) 0.92208(12) 0.62316(8) 0.0250(3) Uani 1 1 d . . . . .
H31A H 0.584478 0.961767 0.594086 0.037 Uiso 1 1 calc GR . . . .
H31B H 0.694561 0.932578 0.602763 0.037 Uiso 1 1 calc GR . . . .
H31C H 0.643176 0.951977 0.671623 0.037 Uiso 1 1 calc GR . . . .
H1 H 0.5686(16) 0.8001(18) 0.6441(12) 0.047(6) Uiso 1 1 d . . . . .

loop_
_atom_site_aniso_label
_atom_site_aniso_U_11
_atom_site_aniso_U_22
_atom_site_aniso_U_33
_atom_site_aniso_U_23
_atom_site_aniso_U_13
_atom_site_aniso_U_12
N1 0.0110(4) 0.0147(4) 0.0114(4) 0.0017(4) 0.0033(3) 0.0013(3)
N2 0.0109(4) 0.0134(4) 0.0105(4) 0.0005(3) 0.0036(3) 0.0021(3)
C1 0.0117(5) 0.0090(5) 0.0115(5) -0.0006(4) 0.0025(4) -0.0004(4)
C2 0.0147(5) 0.0242(6) 0.0147(5) 0.0022(5) 0.0070(4) 0.0045(5)
C3 0.0160(5) 0.0231(6) 0.0139(5) 0.0029(5) 0.0074(4) 0.0059(5)
C4 0.0108(5) 0.0183(5) 0.0121(5) 0.0016(4) 0.0016(4) 0.0027(4)
C5 0.0117(5) 0.0194(6) 0.0196(6) -0.0013(5) 0.0024(4) 0.0029(4)
C6 0.0188(6) 0.0288(7) 0.0203(6) -0.0047(5) -0.0026(5) 0.0025(5)
C7 0.0243(7) 0.0388(8) 0.0162(6) 0.0035(6) -0.0032(5) 0.0060(6)
C8 0.0228(6) 0.0290(7) 0.0207(6) 0.0102(5) -0.0006(5) 0.0017(5)
C9 0.0138(5) 0.0195(6) 0.0187(6) 0.0045(5) 0.0015(4) 0.0012(4)
C10 0.0162(6) 0.0177(6) 0.0252(7) -0.0020(5) 0.0015(5) -0.0002(4)
C11 0.0313(8) 0.0226(7) 0.0397(9) -0.0095(6) 0.0080(7) -0.0014(6)
C12 0.0221(7) 0.0296(8) 0.0526(10) 0.0031(7) 0.0140(7) -0.0004(6)
C13 0.0187(6) 0.0168(6) 0.0253(7) 0.0060(5) -0.0008(5) -0.0013(5)
C14 0.0257(7) 0.0281(7) 0.0415(9) 0.0119(7) 0.0035(6) -0.0078(6)
C15 0.0277(7) 0.0241(7) 0.0430(9) -0.0040(6) -0.0022(7) 0.0031(6)
C16 0.0137(5) 0.0137(5) 0.0109(5) 0.0026(4) 0.0033(4) 0.0030(4)
C17 0.0171(5) 0.0142(5) 0.0128(5) 0.0016(4) 0.0042(4) 0.0011(4)
C18 0.0248(6) 0.0151(5) 0.0192(6) 0.0011(5) 0.0023(5) 0.0058(5)
C19 0.0222(6) 0.0221(6) 0.0209(6) 0.0026(5) -0.0010(5) 0.0095(5)
C20 0.0174(6) 0.0238(6) 0.0189(6) 0.0002(5) -0.0027(5) 0.0030(5)
C21 0.0166(5) 0.0163(5) 0.0131(5) 0.0008(4) 0.0019(4) 0.0017(4)
C22 0.0187(6) 0.0122(5) 0.0189(6) 0.0013(4) 0.0019(5) -0.0002(4)
C23 0.0230(6) 0.0270(7) 0.0305(7) -0.0038(6) 0.0119(6) -0.0047(5)
C24 0.0266(7) 0.0279(7) 0.0213(7) -0.0068(5) 0.0072(5) -0.0075(5)
C25 0.0193(6) 0.0169(6) 0.0172(6) -0.0020(5) -0.0032(5) 0.0009(5)
C26 0.0397(8) 0.0283(7) 0.0185(6) -0.0053(6) 0.0020(6) 0.0016(6)
C27 0.0235(6) 0.0222(6) 0.0291(7) 0.0002(5) -0.0051(6) -0.0034(5)
C28 0.0106(5) 0.0113(5) 0.0112(5) 0.0023(4) 0.0031(4) 0.0007(4)
C29 0.0136(5) 0.0162(5) 0.0110(5) -0.0021(4) 0.0029(4) -0.0017(4)
C30 0.0124(5) 0.0152(5) 0.0134(5) -0.0008(4) 0.0029(4) -0.0035(4)
I1 0.01990(4) 0.01998(4) 0.02278(5) -0.00089(3) 0.00515(3) 0.00394(3)
O1 0.0534(8) 0.0212(5) 0.0544(8) -0.0010(5) 0.0352(7) 0.0026(5)
C31 0.0230(6) 0.0228(6) 0.0297(7) -0.0048(5) 0.0058(6) 0.0014(5)

_geom_special_details            
;
 All esds (except the esd in the dihedral angle between two l.s. planes)
 are estimated using the full covariance matrix.  The cell esds are taken
 into account individually in the estimation of esds in distances, angles
 and torsion angles; correlations between esds in cell parameters are only
 used when they are defined by crystal symmetry.  An approximate (isotropic)
 treatment of cell esds is used for estimating esds involving l.s. planes.
;
loop_
_geom_bond_atom_site_label_1
_geom_bond_atom_site_label_2
_geom_bond_distance
_geom_bond_site_symmetry_2
_geom_bond_publ_flag
N1 C1 1.3230(14) . ?
N1 C2 1.4839(14) . ?
N1 C4 1.4498(15) . ?
N2 C1 1.3291(14) . ?
N2 C3 1.4840(14) . ?
N2 C16 1.4494(14) . ?
C1 C28 1.4784(15) . ?
C2 H2A 0.9700 . ?
C2 H2B 0.9700 . ?
C2 C3 1.5394(17) . ?
C3 H3A 0.9700 . ?
C3 H3B 0.9700 . ?
C4 C5 1.4066(17) . ?
C4 C9 1.4015(17) . ?
C5 C6 1.3958(18) . ?
C5 C10 1.5218(18) . ?
C6 H6 0.9300 . ?
C6 C7 1.385(2) . ?
C7 H7 0.9300 . ?
C7 C8 1.383(2) . ?
C8 H8 0.9300 . ?
C8 C9 1.3965(18) . ?
C9 C13 1.5146(19) . ?
C10 H10 0.9800 . ?
C10 C11 1.5278(19) . ?
C10 C12 1.5355(19) . ?
C11 H11A 0.9600 . ?
C11 H11B 0.9600 . ?
C11 H11C 0.9600 . ?
C12 H12A 0.9600 . ?
C12 H12B 0.9600 . ?
C12 H12C 0.9600 . ?
C13 H13 0.9800 . ?
C13 C14 1.5317(19) . ?
C13 C15 1.532(2) . ?
C14 H14A 0.9600 . ?
C14 H14B 0.9600 . ?
C14 H14C 0.9600 . ?
C15 H15A 0.9600 . ?
C15 H15B 0.9600 . ?
C15 H15C 0.9600 . ?
C16 C17 1.4086(16) . ?
C16 C21 1.4030(17) . ?
C17 C18 1.3956(17) . ?
C17 C22 1.5207(17) . ?
C18 H18 0.9300 . ?
C18 C19 1.3859(19) . ?
C19 H19 0.9300 . ?
C19 C20 1.3860(19) . ?
C20 H20 0.9300 . ?
C20 C21 1.3964(17) . ?
C21 C25 1.5130(17) . ?
C22 H22 0.9800 . ?
C22 C23 1.5343(18) . ?
C22 C24 1.5316(18) . ?
C23 H23A 0.9600 . ?
C23 H23B 0.9600 . ?
C23 H23C 0.9600 . ?
C24 H24A 0.9600 . ?
C24 H24B 0.9600 . ?
C24 H24C 0.9600 . ?
C25 H25 0.9800 . ?
C25 C26 1.5357(19) . ?
C25 C27 1.5318(19) . ?
C26 H26A 0.9600 . ?
C26 H26B 0.9600 . ?
C26 H26C 0.9600 . ?
C27 H27A 0.9600 . ?
C27 H27B 0.9600 . ?
C27 H27C 0.9600 . ?
C28 C29 1.3982(16) . ?
C28 C30 1.3905(16) 3_666 ?
C29 H29 0.9300 . ?
C29 C30 1.3903(15) . ?
C30 H30 0.9300 . ?
O1 C31 1.3986(18) . ?
O1 H1 0.78(2) . ?
C31 H31A 0.9600 . ?
C31 H31B 0.9600 . ?
C31 H31C 0.9600 . ?

loop_
_geom_angle_atom_site_label_1
_geom_angle_atom_site_label_2
_geom_angle_atom_site_label_3
_geom_angle
_geom_angle_site_symmetry_1
_geom_angle_site_symmetry_3
_geom_angle_publ_flag
C1 N1 C2 110.43(9) . . ?
C1 N1 C4 125.24(9) . . ?
C4 N1 C2 124.33(9) . . ?
C1 N2 C3 110.02(9) . . ?
C1 N2 C16 123.92(9) . . ?
C16 N2 C3 122.52(9) . . ?
N1 C1 N2 113.15(10) . . ?
N1 C1 C28 124.33(10) . . ?
N2 C1 C28 122.23(10) . . ?
N1 C2 H2A 111.2 . . ?
N1 C2 H2B 111.2 . . ?
N1 C2 C3 102.96(9) . . ?
H2A C2 H2B 109.1 . . ?
C3 C2 H2A 111.2 . . ?
C3 C2 H2B 111.2 . . ?
N2 C3 C2 103.29(9) . . ?
N2 C3 H3A 111.1 . . ?
N2 C3 H3B 111.1 . . ?
C2 C3 H3A 111.1 . . ?
C2 C3 H3B 111.1 . . ?
H3A C3 H3B 109.1 . . ?
C5 C4 N1 117.89(10) . . ?
C9 C4 N1 119.16(11) . . ?
C9 C4 C5 122.94(11) . . ?
C4 C5 C10 123.12(11) . . ?
C6 C5 C4 117.12(12) . . ?
C6 C5 C10 119.74(12) . . ?
C5 C6 H6 119.4 . . ?
C7 C6 C5 121.25(13) . . ?
C7 C6 H6 119.4 . . ?
C6 C7 H7 119.9 . . ?
C8 C7 C6 120.10(13) . . ?
C8 C7 H7 119.9 . . ?
C7 C8 H8 119.3 . . ?
C7 C8 C9 121.42(13) . . ?
C9 C8 H8 119.3 . . ?
C4 C9 C13 122.86(11) . . ?
C8 C9 C4 117.07(12) . . ?
C8 C9 C13 120.05(12) . . ?
C5 C10 H10 107.8 . . ?
C5 C10 C11 112.54(12) . . ?
C5 C10 C12 110.56(11) . . ?
C11 C10 H10 107.8 . . ?
C11 C10 C12 110.06(12) . . ?
C12 C10 H10 107.8 . . ?
C10 C11 H11A 109.5 . . ?
C10 C11 H11B 109.5 . . ?
C10 C11 H11C 109.5 . . ?
H11A C11 H11B 109.5 . . ?
H11A C11 H11C 109.5 . . ?
H11B C11 H11C 109.5 . . ?
C10 C12 H12A 109.5 . . ?
C10 C12 H12B 109.5 . . ?
C10 C12 H12C 109.5 . . ?
H12A C12 H12B 109.5 . . ?
H12A C12 H12C 109.5 . . ?
H12B C12 H12C 109.5 . . ?
C9 C13 H13 107.9 . . ?
C9 C13 C14 111.80(12) . . ?
C9 C13 C15 110.43(11) . . ?
C14 C13 H13 107.9 . . ?
C14 C13 C15 110.84(12) . . ?
C15 C13 H13 107.9 . . ?
C13 C14 H14A 109.5 . . ?
C13 C14 H14B 109.5 . . ?
C13 C14 H14C 109.5 . . ?
H14A C14 H14B 109.5 . . ?
H14A C14 H14C 109.5 . . ?
H14B C14 H14C 109.5 . . ?
C13 C15 H15A 109.5 . . ?
C13 C15 H15B 109.5 . . ?
C13 C15 H15C 109.5 . . ?
H15A C15 H15B 109.5 . . ?
H15A C15 H15C 109.5 . . ?
H15B C15 H15C 109.5 . . ?
C17 C16 N2 118.36(10) . . ?
C21 C16 N2 119.10(10) . . ?
C21 C16 C17 122.49(11) . . ?
C16 C17 C22 123.27(11) . . ?
C18 C17 C16 117.49(11) . . ?
C18 C17 C22 119.20(11) . . ?
C17 C18 H18 119.5 . . ?
C19 C18 C17 121.08(12) . . ?
C19 C18 H18 119.5 . . ?
C18 C19 H19 119.9 . . ?
C18 C19 C20 120.22(12) . . ?
C20 C19 H19 119.9 . . ?
C19 C20 H20 119.4 . . ?
C19 C20 C21 121.21(12) . . ?
C21 C20 H20 119.4 . . ?
C16 C21 C25 122.20(11) . . ?
C20 C21 C16 117.43(11) . . ?
C20 C21 C25 120.35(11) . . ?
C17 C22 H22 107.9 . . ?
C17 C22 C23 110.71(11) . . ?
C17 C22 C24 112.94(10) . . ?
C23 C22 H22 107.9 . . ?
C24 C22 H22 107.9 . . ?
C24 C22 C23 109.26(11) . . ?
C22 C23 H23A 109.5 . . ?
C22 C23 H23B 109.5 . . ?
C22 C23 H23C 109.5 . . ?
H23A C23 H23B 109.5 . . ?
H23A C23 H23C 109.5 . . ?
H23B C23 H23C 109.5 . . ?
C22 C24 H24A 109.5 . . ?
C22 C24 H24B 109.5 . . ?
C22 C24 H24C 109.5 . . ?
H24A C24 H24B 109.5 . . ?
H24A C24 H24C 109.5 . . ?
H24B C24 H24C 109.5 . . ?
C21 C25 H25 107.8 . . ?
C21 C25 C26 110.39(11) . . ?
C21 C25 C27 112.58(11) . . ?
C26 C25 H25 107.8 . . ?
C27 C25 H25 107.8 . . ?
C27 C25 C26 110.23(11) . . ?
C25 C26 H26A 109.5 . . ?
C25 C26 H26B 109.5 . . ?
C25 C26 H26C 109.5 . . ?
H26A C26 H26B 109.5 . . ?
H26A C26 H26C 109.5 . . ?
H26B C26 H26C 109.5 . . ?
C25 C27 H27A 109.5 . . ?
C25 C27 H27B 109.5 . . ?
C25 C27 H27C 109.5 . . ?
H27A C27 H27B 109.5 . . ?
H27A C27 H27C 109.5 . . ?
H27B C27 H27C 109.5 . . ?
C29 C28 C1 116.03(10) . . ?
C30 C28 C1 123.05(10) 3_666 . ?
C30 C28 C29 120.83(10) 3_666 . ?
C28 C29 H29 119.9 . . ?
C30 C29 C28 120.18(10) . . ?
C30 C29 H29 119.9 . . ?
C28 C30 H30 120.5 3_666 . ?
C29 C30 C28 119.00(10) . 3_666 ?
C29 C30 H30 120.5 . . ?
C31 O1 H1 106.3(16) . . ?
O1 C31 H31A 109.5 . . ?
O1 C31 H31B 109.5 . . ?
O1 C31 H31C 109.5 . . ?
H31A C31 H31B 109.5 . . ?
H31A C31 H31C 109.5 . . ?
H31B C31 H31C 109.5 . . ?

loop_
_geom_torsion_atom_site_label_1
_geom_torsion_atom_site_label_2
_geom_torsion_atom_site_label_3
_geom_torsion_atom_site_label_4
_geom_torsion
_geom_torsion_site_symmetry_1
_geom_torsion_site_symmetry_2
_geom_torsion_site_symmetry_3
_geom_torsion_site_symmetry_4
_geom_torsion_publ_flag
N1 C1 C28 C29 118.61(13) . . . . ?
N1 C1 C28 C30 -58.01(16) . . . 3_666 ?
N1 C2 C3 N2 -0.35(12) . . . . ?
N1 C4 C5 C6 -175.86(10) . . . . ?
N1 C4 C5 C10 5.84(16) . . . . ?
N1 C4 C9 C8 175.19(11) . . . . ?
N1 C4 C9 C13 -6.50(17) . . . . ?
N2 C1 C28 C29 -54.74(15) . . . . ?
N2 C1 C28 C30 128.63(12) . . . 3_666 ?
N2 C16 C17 C18 -177.72(10) . . . . ?
N2 C16 C17 C22 -0.09(16) . . . . ?
N2 C16 C21 C20 179.94(11) . . . . ?
N2 C16 C21 C25 1.64(17) . . . . ?
C1 N1 C2 C3 -1.95(13) . . . . ?
C1 N1 C4 C5 97.38(14) . . . . ?
C1 N1 C4 C9 -81.58(15) . . . . ?
C1 N2 C3 C2 2.55(13) . . . . ?
C1 N2 C16 C17 -66.82(15) . . . . ?
C1 N2 C16 C21 115.71(13) . . . . ?
C1 C28 C29 C30 -177.12(11) . . . . ?
C2 N1 C1 N2 3.87(14) . . . . ?
C2 N1 C1 C28 -170.02(10) . . . . ?
C2 N1 C4 C5 -82.33(14) . . . . ?
C2 N1 C4 C9 98.70(14) . . . . ?
C3 N2 C1 N1 -4.11(14) . . . . ?
C3 N2 C1 C28 169.93(10) . . . . ?
C3 N2 C16 C17 89.80(13) . . . . ?
C3 N2 C16 C21 -87.67(14) . . . . ?
C4 N1 C1 N2 -175.88(10) . . . . ?
C4 N1 C1 C28 10.23(18) . . . . ?
C4 N1 C2 C3 177.80(11) . . . . ?
C4 C5 C6 C7 -0.19(19) . . . . ?
C4 C5 C10 C11 -129.31(13) . . . . ?
C4 C5 C10 C12 107.16(14) . . . . ?
C4 C9 C13 C14 127.21(13) . . . . ?
C4 C9 C13 C15 -108.88(14) . . . . ?
C5 C4 C9 C8 -3.72(18) . . . . ?
C5 C4 C9 C13 174.59(11) . . . . ?
C5 C6 C7 C8 -1.9(2) . . . . ?
C6 C5 C10 C11 52.43(16) . . . . ?
C6 C5 C10 C12 -71.10(16) . . . . ?
C6 C7 C8 C9 1.2(2) . . . . ?
C7 C8 C9 C4 1.5(2) . . . . ?
C7 C8 C9 C13 -176.83(13) . . . . ?
C8 C9 C13 C14 -54.53(16) . . . . ?
C8 C9 C13 C15 69.38(16) . . . . ?
C9 C4 C5 C6 3.07(17) . . . . ?
C9 C4 C5 C10 -175.24(11) . . . . ?
C10 C5 C6 C7 178.18(12) . . . . ?
C16 N2 C1 N1 155.03(10) . . . . ?
C16 N2 C1 C28 -30.93(16) . . . . ?
C16 N2 C3 C2 -156.93(10) . . . . ?
C16 C17 C18 C19 -1.85(18) . . . . ?
C16 C17 C22 C23 -98.91(13) . . . . ?
C16 C17 C22 C24 138.20(12) . . . . ?
C16 C21 C25 C26 103.94(14) . . . . ?
C16 C21 C25 C27 -132.41(12) . . . . ?
C17 C16 C21 C20 2.57(17) . . . . ?
C17 C16 C21 C25 -175.73(11) . . . . ?
C17 C18 C19 C20 1.7(2) . . . . ?
C18 C17 C22 C23 78.68(14) . . . . ?
C18 C17 C22 C24 -44.20(16) . . . . ?
C18 C19 C20 C21 0.7(2) . . . . ?
C19 C20 C21 C16 -2.72(19) . . . . ?
C19 C20 C21 C25 175.62(12) . . . . ?
C20 C21 C25 C26 -74.32(15) . . . . ?
C20 C21 C25 C27 49.33(16) . . . . ?
C21 C16 C17 C18 -0.34(17) . . . . ?
C21 C16 C17 C22 177.30(11) . . . . ?
C22 C17 C18 C19 -179.59(12) . . . . ?
C28 C29 C30 C28 0.41(19) . . . 3_666 ?
C30 C28 C29 C30 -0.42(19) 3_666 . . . ?

_shelx_res_file                  
;
TITL rottschaefer61_a.res in P2(1)/n
    rottschaefer61.res
    created by SHELXL-2016/6 at 10:02:24 on 07-Dec-2017
REM Old TITL rottschaefer61 in P2(1)/n
REM SHELXT solution in P2(1)/n
REM R1 0.077, Rweak 0.024, Alpha 0.088, Orientation as input
REM Formula found by SHELXT: C22 N3 I
CELL 0.71073 14.017759 11.688424 18.611369 90 97.6225 90
ZERR 2 0.000124 0.000098 0.000185 0 0.0009 0
LATT 1
SYMM 0.5-X,0.5+Y,0.5-Z
SFAC C H I N O
UNIT 124 176 4 8 4

L.S. 22
PLAN  5
BOND $H
more -1
conf
LIST 6
fmap 2
acta
SHEL 99 0.71
REM <olex2.extras>
REM <HklSrc "%.\\rottschaefer61.hkl">
REM </olex2.extras>

WGHT    0.017600    1.784500
FVAR       3.49952
N1    4    0.269085    0.512307    0.582412    11.00000    0.01100    0.01472 =
         0.01138    0.00173    0.00329    0.00134
N2    4    0.383926    0.452334    0.667203    11.00000    0.01092    0.01343 =
         0.01053    0.00053    0.00360    0.00209
C1    1    0.359981    0.480172    0.597921    11.00000    0.01168    0.00898 =
         0.01154   -0.00063    0.00254   -0.00040
C2    1    0.221712    0.515299    0.649112    11.00000    0.01473    0.02421 =
         0.01468    0.00215    0.00704    0.00455
AFIX  23
H2A   2    0.166590    0.464423    0.645082    11.00000   -1.20000
H2B   2    0.201017    0.592183    0.659135    11.00000   -1.20000
AFIX   0
C3    1    0.301774    0.474077    0.708090    11.00000    0.01598    0.02313 =
         0.01391    0.00290    0.00740    0.00594
AFIX  23
H3A   2    0.317681    0.532399    0.744804    11.00000   -1.20000
H3B   2    0.282830    0.404757    0.731118    11.00000   -1.20000
AFIX   0
C4    1    0.221545    0.540365    0.510594    11.00000    0.01083    0.01831 =
         0.01210    0.00160    0.00165    0.00266
C5    1    0.165897    0.454852    0.471839    11.00000    0.01167    0.01944 =
         0.01961   -0.00127    0.00240    0.00287
C6    1    0.125901    0.480807    0.401008    11.00000    0.01879    0.02878 =
         0.02029   -0.00472   -0.00259    0.00246
AFIX  43
H6    2    0.088855    0.426139    0.373783    11.00000   -1.20000
AFIX   0
C7    1    0.140343    0.586463    0.370493    11.00000    0.02427    0.03883 =
         0.01622    0.00346   -0.00318    0.00601
AFIX  43
H7    2    0.114650    0.601328    0.322738    11.00000   -1.20000
AFIX   0
C8    1    0.192925    0.669899    0.410946    11.00000    0.02280    0.02897 =
         0.02066    0.01017   -0.00057    0.00167
AFIX  43
H8    2    0.201116    0.740962    0.390137    11.00000   -1.20000
AFIX   0
C9    1    0.233965    0.649703    0.482354    11.00000    0.01376    0.01946 =
         0.01871    0.00452    0.00151    0.00124
C10   1    0.145977    0.339153    0.504279    11.00000    0.01624    0.01770 =
         0.02520   -0.00203    0.00146   -0.00020
AFIX  13
H10   2    0.187622    0.332010    0.550701    11.00000   -1.20000
AFIX   0
C11   1    0.168410    0.239358    0.456223    11.00000    0.03126    0.02262 =
         0.03970   -0.00946    0.00797   -0.00142
AFIX 137
H11A  2    0.124798    0.240759    0.411868    11.00000   -1.50000
H11B  2    0.161210    0.168541    0.481073    11.00000   -1.50000
H11C  2    0.233317    0.246064    0.445532    11.00000   -1.50000
AFIX   0
C12   1    0.041101    0.332101    0.519442    11.00000    0.02211    0.02962 =
         0.05262    0.00314    0.01400   -0.00038
AFIX 137
H12A  2    0.028840    0.392262    0.552119    11.00000   -1.50000
H12B  2    0.030181    0.259375    0.540893    11.00000   -1.50000
H12C  2   -0.001287    0.340255    0.474796    11.00000   -1.50000
AFIX   0
C13   1    0.286697    0.744851    0.526387    11.00000    0.01870    0.01676 =
         0.02526    0.00597   -0.00084   -0.00128
AFIX  13
H13   2    0.316973    0.711938    0.572244    11.00000   -1.20000
AFIX   0
C14   1    0.366284    0.796948    0.487730    11.00000    0.02566    0.02807 =
         0.04155    0.01194    0.00354   -0.00778
AFIX 137
H14A  2    0.407595    0.737212    0.474475    11.00000   -1.50000
H14B  2    0.403235    0.849922    0.519580    11.00000   -1.50000
H14C  2    0.337906    0.836363    0.444906    11.00000   -1.50000
AFIX   0
C15   1    0.215748    0.837059    0.544143    11.00000    0.02770    0.02413 =
         0.04305   -0.00396   -0.00216    0.00306
AFIX 137
H15A  2    0.185467    0.871147    0.499992    11.00000   -1.50000
H15B  2    0.249718    0.894802    0.574040    11.00000   -1.50000
H15C  2    0.167602    0.803007    0.569523    11.00000   -1.50000
AFIX   0
C16   1    0.461885    0.375181    0.693165    11.00000    0.01369    0.01370 =
         0.01089    0.00255    0.00334    0.00303
C17   1    0.452973    0.259048    0.673173    11.00000    0.01715    0.01424 =
         0.01278    0.00161    0.00416    0.00111
C18   1    0.527195    0.185351    0.700861    11.00000    0.02482    0.01512 =
         0.01916    0.00111    0.00231    0.00581
AFIX  43
H18   2    0.522470    0.107810    0.689759    11.00000   -1.20000
AFIX   0
C19   1    0.607824    0.225834    0.744629    11.00000    0.02223    0.02206 =
         0.02088    0.00262   -0.00105    0.00947
AFIX  43
H19   2    0.657363    0.175824    0.761530    11.00000   -1.20000
AFIX   0
C20   1    0.614876    0.340605    0.763297    11.00000    0.01738    0.02382 =
         0.01893    0.00017   -0.00275    0.00298
AFIX  43
H20   2    0.669642    0.366862    0.792295    11.00000   -1.20000
AFIX   0
C21   1    0.541258    0.417536    0.739364    11.00000    0.01661    0.01627 =
         0.01306    0.00078    0.00193    0.00173
C22   1    0.365582    0.210581    0.625801    11.00000    0.01867    0.01220 =
         0.01892    0.00135    0.00194   -0.00020
AFIX  13
H22   2    0.331131    0.274435    0.599931    11.00000   -1.20000
AFIX   0
C23   1    0.296952    0.152809    0.672375    11.00000    0.02303    0.02699 =
         0.03054   -0.00376    0.01188   -0.00467
AFIX 137
H23A  2    0.328404    0.088166    0.696993    11.00000   -1.50000
H23B  2    0.240196    0.127667    0.641883    11.00000   -1.50000
H23C  2    0.279315    0.206445    0.707391    11.00000   -1.50000
AFIX   0
C24   1    0.392237    0.125246    0.569271    11.00000    0.02663    0.02789 =
         0.02132   -0.00676    0.00722   -0.00753
AFIX 137
H24A  2    0.436845    0.160326    0.541073    11.00000   -1.50000
H24B  2    0.335233    0.103105    0.537956    11.00000   -1.50000
H24C  2    0.421341    0.058820    0.593349    11.00000   -1.50000
AFIX   0
C25   1    0.547182    0.540637    0.764701    11.00000    0.01933    0.01689 =
         0.01722   -0.00199   -0.00319    0.00095
AFIX  13
H25   2    0.496980    0.583844    0.734551    11.00000   -1.20000
AFIX   0
C26   1    0.526996    0.548879    0.843648    11.00000    0.03974    0.02833 =
         0.01847   -0.00528    0.00205    0.00164
AFIX 137
H26A  2    0.465413    0.515447    0.847804    11.00000   -1.50000
H26B  2    0.526829    0.627777    0.857964    11.00000   -1.50000
H26C  2    0.576126    0.508565    0.874526    11.00000   -1.50000
AFIX   0
C27   1    0.644245    0.595985    0.756652    11.00000    0.02350    0.02220 =
         0.02907    0.00023   -0.00505   -0.00343
AFIX 137
H27A  2    0.693391    0.563335    0.791463    11.00000   -1.50000
H27B  2    0.640567    0.676865    0.764826    11.00000   -1.50000
H27C  2    0.659608    0.582442    0.708621    11.00000   -1.50000
AFIX   0
C28   1    0.431620    0.485503    0.546439    11.00000    0.01063    0.01131 =
         0.01120    0.00227    0.00313    0.00067
C29   1    0.511283    0.556011    0.566497    11.00000    0.01357    0.01623 =
         0.01103   -0.00207    0.00288   -0.00165
AFIX  43
H29   2    0.518127    0.593329    0.611016    11.00000   -1.20000
AFIX   0
C30   1    0.580293    0.570481    0.520066    11.00000    0.01238    0.01522 =
         0.01344   -0.00079    0.00287   -0.00346
AFIX  43
H30   2    0.633616    0.616903    0.533290    11.00000   -1.20000
AFIX   0

I1    3    0.412791    0.823045    0.721225    11.00000    0.01990    0.01998 =
         0.02278   -0.00089    0.00515    0.00394
O1    5    0.614001    0.805397    0.624631    11.00000    0.05340    0.02125 =
         0.05440   -0.00096    0.03517    0.00263
C31   1    0.635760    0.922077    0.623161    11.00000    0.02301    0.02277 =
         0.02970   -0.00483    0.00584    0.00136
AFIX 137
H31A  2    0.584478    0.961767    0.594086    11.00000   -1.50000
H31B  2    0.694561    0.932578    0.602763    11.00000   -1.50000
H31C  2    0.643176    0.951977    0.671623    11.00000   -1.50000
AFIX   0

H1    2    0.568593    0.800134    0.644150    11.00000    0.04663
HKLF 4


REM  rottschaefer61_a.res in P2(1)/n
REM R1 =  0.0220 for    8020 Fo > 4sig(Fo)  and  0.0260 for all    8848 data
REM    329 parameters refined using      0 restraints

END

WGHT      0.0176      1.8030

REM Highest difference peak  0.416,  deepest hole -0.420,  1-sigma level  0.058
Q1    1   0.3982  0.4851  0.5704  11.00000  0.05    0.42
Q2    1   0.5010  0.3944  0.7161  11.00000  0.05    0.40
Q3    1   0.4690  0.5207  0.5568  11.00000  0.05    0.39
Q4    1   0.5426  0.4784  0.7472  11.00000  0.05    0.38
Q5    1   0.4604  0.3161  0.6902  11.00000  0.05    0.38
;
_shelx_res_checksum              19999
_olex2_date_sample_data_collection 2017-12-06
_olex2_submission_special_instructions 'No special instructions were received'
_oxdiff_exptl_absorpt_empirical_details 
;
Empirical correction (ABSPACK) includes:
- Absorption correction using spherical harmonics
- Frame scaling
- Detector area scaling
;
_oxdiff_exptl_absorpt_empirical_full_max 1.223
_oxdiff_exptl_absorpt_empirical_full_min 0.849
####################################################################### 
# 
# This file contains crystal structure data downloaded from the 
# Cambridge Structural Database (CSD) hosted by the Cambridge 
# Crystallographic Data Centre (CCDC).
# 
# Full information about CCDC data access policies and citation 
# guidelines are available at http://www.ccdc.cam.ac.uk/access/V1 
# 
# Audit and citation data items may have been added by the CCDC. 
# Please retain this information to preserve the provenance of 
# this file and to allow appropriate attribution of the data. 
# 
#######################################################################

data_rottschaefer54
_database_code_depnum_ccdc_archive 'CCDC 1826569'
_audit_update_record             
;
2018-02-28 deposited with the CCDC.
2018-04-23 downloaded from the CCDC.
;
_audit_creation_date             2017-11-17
_audit_creation_method           
;
Olex2 1.2
(compiled 2017.08.10 svn.r3458 for OlexSys, GUI svn.r5381)
;
_shelx_SHELXL_version_number     2016/6
_chemical_name_common            ?
_chemical_name_systematic        ?
_chemical_formula_moiety         'C60 H80 N4'
_chemical_formula_sum            'C60 H80 N4'
_chemical_formula_weight         857.28
_chemical_melting_point          ?
_chemical_oxdiff_formula         'C60 H80 N4'
loop_
_atom_type_symbol
_atom_type_description
_atom_type_scat_dispersion_real
_atom_type_scat_dispersion_imag
_atom_type_scat_source
C C 0.0181 0.0091 'International Tables Vol C Tables 4.2.6.8 and 6.1.1.4'
H H 0.0000 0.0000 'International Tables Vol C Tables 4.2.6.8 and 6.1.1.4'
N N 0.0311 0.0180 'International Tables Vol C Tables 4.2.6.8 and 6.1.1.4'

_shelx_space_group_comment       
;
The symmetry employed for this shelxl refinement is uniquely defined
by the following loop, which should always be used as a source of
symmetry information in preference to the above space-group names.
They are only intended as comments.
;
_space_group_crystal_system      triclinic
_space_group_IT_number           2
_space_group_name_H-M_alt        'P -1'
_space_group_name_Hall           '-P 1'
loop_
_space_group_symop_operation_xyz
'x, y, z'
'-x, -y, -z'

_cell_length_a                   10.4185(5)
_cell_length_b                   10.5244(5)
_cell_length_c                   25.1966(7)
_cell_angle_alpha                97.968(3)
_cell_angle_beta                 90.283(3)
_cell_angle_gamma                110.092(4)
_cell_volume                     2565.45(19)
_cell_formula_units_Z            2
_cell_measurement_reflns_used    13860
_cell_measurement_temperature    100.01(10)
_cell_measurement_theta_max      72.3920
_cell_measurement_theta_min      4.5030
_shelx_estimated_absorpt_T_max   ?
_shelx_estimated_absorpt_T_min   ?
_exptl_absorpt_coefficient_mu    0.479
_exptl_absorpt_correction_T_max  1.000
_exptl_absorpt_correction_T_min  0.762
_exptl_absorpt_correction_type   gaussian
_exptl_absorpt_process_details   
;
CrysAlisPro 1.171.39.15e (Rigaku Oxford Diffraction, 2015)
Numerical absorption correction based on gaussian integration over
			a multifaceted crystal model
Empirical absorption correction using spherical harmonics,
 implemented in SCALE3 ABSPACK scaling algorithm.
;
_exptl_absorpt_special_details   ?
_exptl_crystal_colour            'clear yellow'
_exptl_crystal_colour_lustre     clear
_exptl_crystal_colour_primary    yellow
_exptl_crystal_density_diffrn    1.110
_exptl_crystal_density_meas      ?
_exptl_crystal_density_method    ?
_exptl_crystal_description       rhomb
_exptl_crystal_F_000             936
loop_
_exptl_crystal_face_index_h
_exptl_crystal_face_index_k
_exptl_crystal_face_index_l
_exptl_crystal_face_perp_dist
0 0 -1 0.0187
0 0 1 0.0187
0 -5 -4 0.0521
0 5 4 0.0521
-3 -1 5 0.0556
3 1 -5 0.0556
-5 3 1 0.1049
5 -3 -1 0.1049

_exptl_crystal_size_max          0.21
_exptl_crystal_size_mid          0.133
_exptl_crystal_size_min          0.037
loop_
_exptl_oxdiff_crystal_face_indexfrac_h
_exptl_oxdiff_crystal_face_indexfrac_k
_exptl_oxdiff_crystal_face_indexfrac_l
_exptl_oxdiff_crystal_face_x
_exptl_oxdiff_crystal_face_y
_exptl_oxdiff_crystal_face_z
0.0011 -0.0025 -0.9986 0.0446 0.0026 0.0427
-0.0011 0.0025 0.9986 -0.0446 -0.0026 -0.0427
-0.0295 -5.0242 -3.9759 0.1768 -0.7499 0.3938
0.0295 5.0242 3.9759 -0.1768 0.7499 -0.3938
-3.0083 -0.9672 4.9795 0.0796 -0.4128 -0.4314
3.0083 0.9672 -4.9795 -0.0796 0.4128 0.4314
-4.9744 3.0492 0.9584 0.4612 0.0401 -0.6138
4.9744 -3.0492 -0.9584 -0.4612 -0.0401 0.6138

_exptl_transmission_factor_max   ?
_exptl_transmission_factor_min   ?
_diffrn_reflns_av_R_equivalents  0.0436
_diffrn_reflns_av_unetI/netI     0.0344
_diffrn_reflns_Laue_measured_fraction_full 0.969
_diffrn_reflns_Laue_measured_fraction_max 0.971
_diffrn_reflns_limit_h_max       12
_diffrn_reflns_limit_h_min       -12
_diffrn_reflns_limit_k_max       12
_diffrn_reflns_limit_k_min       -12
_diffrn_reflns_limit_l_max       31
_diffrn_reflns_limit_l_min       -31
_diffrn_reflns_number            37630
_diffrn_reflns_point_group_measured_fraction_full 0.969
_diffrn_reflns_point_group_measured_fraction_max 0.971
_diffrn_reflns_theta_full        67.684
_diffrn_reflns_theta_max         72.128
_diffrn_reflns_theta_min         3.548
_diffrn_ambient_environment      N~2~
_diffrn_ambient_temperature      100.01(10)
_diffrn_detector                 'CCD plate'
_diffrn_detector_area_resol_mean 5.3114
_diffrn_detector_type            Atlas
_diffrn_measured_fraction_theta_full 0.969
_diffrn_measured_fraction_theta_max 0.971
_diffrn_measurement_details      
;
List of Runs (angles in degrees, time in seconds):

  # Type    Start    End  Width  t~exp~   \w     \q     \k     \f   Frames
#--------------------------------------------------------------------------
  1  \w     21.00  84.00   1.00   10.57    --    0.00  57.00 150.00   63
  2  \w    -91.00 -58.00   1.00   10.57    --    0.00 -77.00-180.00   33
  3  \w     18.00  69.00   1.00   10.57    --    0.00  57.00 -90.00   51
  4  \w    -33.00  13.00   1.00   10.57    --    0.00  57.00 -90.00   46
  5  \w    -16.00  45.00   1.00   10.57    --    0.00  57.00   0.00   61
  6  \w    -47.00  35.00   1.00   10.57    --    0.00 -77.00-180.00   82
  7  \w    -37.00   5.00   1.00   10.57    --    0.00  57.00 150.00   42
  8  \w    -57.00 -20.00   1.00   42.28    --  -59.50 -77.00  60.00   37
  9  \w    -60.00 -20.00   1.00   42.28    --  -59.50 -77.00 -90.00   40
 10  \w   -147.00 -20.00   1.00   42.28    --  -59.50 -77.00   0.00  127
 11  \w   -151.00 -21.00   1.00   42.28    --  -59.50 -77.00 120.00  130
 12  \w   -130.00 -51.00   1.00   42.28    --  -59.50 -77.00 -60.00   79
 13  \w   -112.00 -62.00   1.00   42.28    --  -59.50 -77.00  60.00   50
 14  \w   -121.00 -57.00   1.00   42.28    --  -59.50 -77.00 150.00   64
 15  \w    -47.00 -20.00   1.00   42.28    --  -59.50 -77.00 -60.00   27
 16  \w    -94.00 -11.00   1.00   42.28    --  -59.50 125.00   0.00   83
 17  \w    -89.00  -2.00   1.00   42.28    --  -59.50 125.00 150.00   87
 18  \w    -48.00 -20.00   1.00   42.28    --  -59.50 -77.00-180.00   28
 19  \w   -101.00 -20.00   1.00   42.28    --  -59.50 -77.00  30.00   81
 20  \w    -59.00 -20.00   1.00   42.28    --  -59.50 -77.00  90.00   39
 21  \w   -150.00 -58.00   1.00   42.28    --  -59.50 -77.00-150.00   92
 22  \w    -56.00 -20.00   1.00   42.28    --  -59.50 -77.00 150.00   36
 23  \w    -54.00 -20.00   1.00   42.28    --  -59.50 -77.00-150.00   34
 24  \w   -129.00 -72.00   1.00   42.28    --  -59.50 -77.00 -90.00   57
 25  \w     23.00  68.00   1.00   42.28    --   59.50-125.00 150.00   45
 26  \w    110.00 143.00   1.00   42.28    --   59.50 125.00 120.00   33
 27  \w    108.00 139.00   1.00   42.28    --   59.50 125.00  30.00   31
 28  \w     90.00 122.00   1.00   42.28    --   59.50-125.00 150.00   32
 29  \w     94.00 143.00   1.00   42.28    --   59.50 125.00  60.00   49
 30  \w     82.00 108.00   1.00    5.00    --  119.00  63.00   0.00   26
 31  \w     82.00 110.00   1.00    5.00    --  119.00  63.00-120.00   28
 32  \w     34.00 113.00   1.00    5.00    --  119.00-111.00 -30.00   79
 33  \w     82.00 170.00   1.00    5.00    --  119.00  63.00  90.00   88
 34  \w     81.00 177.00   1.00    5.00    --  119.00  77.00 120.00   96
 35  \w     80.00 178.00   1.00    5.00    --  119.00  77.00 -30.00   98
 36  \w     81.00 126.00   1.00    5.00    --  119.00  66.00  35.68   45
 37  \w     80.00 177.00   1.00    5.00    --  119.00  77.00   0.00   97
 38  \w     80.00 178.00   1.00    5.00    --  119.00  77.00 -60.00   98
 39  \w     33.00 116.00   1.00    5.00    --  119.00-111.00 150.00   83
 40  \w     80.00 107.00   1.00    5.00    --  119.00  77.00  30.00   27
 41  \w    110.00 176.00   1.00    5.00    --  119.00  77.00 150.00   66
 42  \w     82.00 109.00   1.00    5.00    --  119.00  63.00 -60.00   27
 43  \w     81.00 109.00   1.00    5.00    --  119.00  66.00-137.16   28
 44  \w     83.00 111.00   1.00    5.00    --  119.00  56.00-129.64   28
 45  \w     80.00 107.00   1.00    5.00    --  119.00  77.00 150.00   27
 46  \w     82.00 109.00   1.00    5.00    --  119.00  63.00 -30.00   27
 47  \w     83.00 110.00   1.00    5.00    --  119.00  50.00-150.00   27
 48  \w     83.00 109.00   1.00    5.00    --  119.00  63.00 -90.00   26
 49  \w     81.00 107.00   1.00    5.00    --  119.00  77.00 -90.00   26
 50  \w     82.00 109.00   1.00    5.00    --  119.00  63.00  30.00   27
 51  \w     30.00 158.00   1.00    5.00    --  119.00 -77.00 -30.00  128
 52  \w     84.00 111.00   1.00    5.00    --  119.00  63.00-180.00   27
 53  \w     80.00 178.00   1.00    5.00    --  119.00  77.00-180.00   98
 54  \w     83.00 114.00   1.00    5.00    --  119.00  50.00  90.00   31
 55  \w     82.00 109.00   1.00    5.00    --  119.00  63.00 150.00   27
 56  \w     83.00 108.00   1.00    5.00    --  119.00  63.00 120.00   25
 57  \w    117.00 176.00   1.00    5.00    --  119.00  63.00-150.00   59
 58  \w     43.00 157.00   1.00    5.00    --  119.00 -77.00 150.00  114
 59  \w     82.00 109.00   1.00    5.00    --  119.00  59.00 112.11   27
 60  \w     82.00 110.00   1.00    5.00    --  119.00  63.00-150.00   28
 61  \w     64.00 115.00   1.00    5.00    --  119.00-111.00-120.00   51
 62  \w     90.00 115.00   1.00    5.00    --  119.00-111.00  60.00   25
 63  \w     82.00 161.00   1.00    5.00    --  119.00  63.00  60.00   79
 64  \w     80.00 155.00   1.00    5.00    --  119.00  77.00-120.00   75
 65  \w     54.00  81.00   1.00    5.00    --  119.00-111.00  60.00   27
 66  \w    128.00 163.00   1.00    5.00    --  119.00  66.00  35.68   35
 67  \w     82.00 107.00   1.00    5.00    --  119.00  66.00 126.96   25
 68  \w     82.00 109.00   1.00    5.00    --  119.00  60.00 178.42   27
 69  \w     83.00 175.00   1.00    5.00    --  119.00  60.00 -80.22   92
;
_diffrn_measurement_device       'four-circle diffractometer'
_diffrn_measurement_device_type  'SuperNova, Dual, Cu at home/near, Atlas'
_diffrn_measurement_method       '\w scans'
_diffrn_orient_matrix_type       
'CrysAlisPro convention (1999,Acta A55,543-557)'
_diffrn_orient_matrix_UB_11      -0.1008393000
_diffrn_orient_matrix_UB_12      0.0008290000
_diffrn_orient_matrix_UB_13      -0.0447645000
_diffrn_orient_matrix_UB_21      0.0839591000
_diffrn_orient_matrix_UB_22      0.1510127000
_diffrn_orient_matrix_UB_23      -0.0028516000
_diffrn_orient_matrix_UB_31      0.0874787000
_diffrn_orient_matrix_UB_32      -0.0452060000
_diffrn_orient_matrix_UB_33      -0.0425649000
_diffrn_radiation_monochromator  mirror
_diffrn_radiation_probe          x-ray
_diffrn_radiation_type           CuK\a
_diffrn_radiation_wavelength     1.54184
_diffrn_source                   'micro-focus sealed X-ray tube'
_diffrn_source_type              'SuperNova (Cu) X-ray Source'
_reflns_Friedel_coverage         0.000
_reflns_Friedel_fraction_full    .
_reflns_Friedel_fraction_max     .
_reflns_number_gt                7686
_reflns_number_total             9804
_reflns_odcompleteness_completeness 97.16
_reflns_odcompleteness_iscentric 1
_reflns_odcompleteness_theta     71.98
_reflns_special_details          
;
 Reflections were merged by SHELXL according to the crystal
 class for the calculation of statistics and refinement.
 
 _reflns_Friedel_fraction is defined as the number of unique
 Friedel pairs measured divided by the number that would be
 possible theoretically, ignoring centric projections and
 systematic absences.
;
_reflns_threshold_expression     'I > 2\s(I)'
_computing_cell_refinement       'CrysAlisPro 1.171.39.15e (Rigaku OD, 2015)'
_computing_data_collection       'CrysAlisPro 1.171.39.15e (Rigaku OD, 2015)'
_computing_data_reduction        'CrysAlisPro 1.171.39.15e (Rigaku OD, 2015)'
_computing_molecular_graphics    'Olex2 (Dolomanov et al., 2009)'
_computing_publication_material  'Olex2 (Dolomanov et al., 2009)'
_computing_structure_refinement  'ShelXL (Sheldrick, 2015)'
_computing_structure_solution    'ShelXT (Sheldrick, 2015)'
_refine_diff_density_max         0.356
_refine_diff_density_min         -0.318
_refine_diff_density_rms         0.073
_refine_ls_extinction_coef       .
_refine_ls_extinction_method     none
_refine_ls_goodness_of_fit_ref   1.068
_refine_ls_hydrogen_treatment    constr
_refine_ls_matrix_type           full
_refine_ls_number_parameters     593
_refine_ls_number_reflns         9804
_refine_ls_number_restraints     0
_refine_ls_R_factor_all          0.0881
_refine_ls_R_factor_gt           0.0716
_refine_ls_restrained_S_all      1.068
_refine_ls_shift/su_max          0.000
_refine_ls_shift/su_mean         0.000
_refine_ls_structure_factor_coef Fsqd
_refine_ls_weighting_details     
'w=1/[\s^2^(Fo^2^)+(0.1194P)^2^+1.8830P] where P=(Fo^2^+2Fc^2^)/3'
_refine_ls_weighting_scheme      calc
_refine_ls_wR_factor_gt          0.2049
_refine_ls_wR_factor_ref         0.2208
_refine_special_details          ?
_olex2_refinement_description    
;
1. Fixed Uiso
 At 1.2 times of:
  All C(H) groups, All C(H,H) groups
 At 1.5 times of:
  All C(H,H,H) groups
2.a Ternary CH refined with riding coordinates:
 C10(H10), C13(H13), C22(H22), C25(H25), C40(H40), C43(H43), C52(H52), C55(H55)
2.b Secondary CH2 refined with riding coordinates:
 C2(H2A,H2B), C3(H3A,H3B), C32(H32A,H32B), C33(H33A,H33B)
2.c Aromatic/amide H refined with riding coordinates:
 C6(H6), C7(H7), C8(H8), C18(H18), C19(H19), C20(H20), C29(H29), C30(H30),
 C36(H36), C37(H37), C38(H38), C48(H48), C49(H49), C50(H50), C59(H59), C60(H60)
2.d Idealised Me refined as rotating group:
 C11(H11A,H11B,H11C), C12(H12A,H12B,H12C), C14(H14A,H14B,H14C), C15(H15A,H15B,
 H15C), C23(H23A,H23B,H23C), C24(H24A,H24B,H24C), C26(H26A,H26B,H26C), C27(H27A,
 H27B,H27C), C41(H41A,H41B,H41C), C42(H42A,H42B,H42C), C44(H44A,H44B,H44C),
 C45(H45A,H45B,H45C), C53(H53A,H53B,H53C), C54(H54A,H54B,H54C), C56(H56A,H56B,
 H56C), C57(H57A,H57B,H57C)
;
_atom_sites_solution_hydrogens   geom
_atom_sites_solution_primary     dual
_atom_sites_solution_secondary   ?
loop_
_atom_site_label
_atom_site_type_symbol
_atom_site_fract_x
_atom_site_fract_y
_atom_site_fract_z
_atom_site_U_iso_or_equiv
_atom_site_adp_type
_atom_site_occupancy
_atom_site_site_symmetry_order
_atom_site_calc_flag
_atom_site_refinement_flags_posn
_atom_site_refinement_flags_adp
_atom_site_refinement_flags_occupancy
_atom_site_disorder_assembly
_atom_site_disorder_group
N1 N 0.1559(2) 0.61566(19) 0.14380(7) 0.0261(4) Uani 1 1 d . . . . .
N2 N 0.0486(2) 0.76176(19) 0.12617(7) 0.0266(4) Uani 1 1 d . . . . .
N3 N 0.6487(2) 0.8460(2) 0.37957(8) 0.0289(4) Uani 1 1 d . . . . .
N4 N 0.4940(2) 0.9282(2) 0.34684(8) 0.0293(4) Uani 1 1 d . . . . .
C1 C 0.0782(2) 0.6457(2) 0.10477(9) 0.0246(5) Uani 1 1 d . . . . .
C2 C 0.1960(3) 0.7287(2) 0.18920(9) 0.0297(5) Uani 1 1 d . . . . .
H2A H 0.288705 0.790417 0.186586 0.036 Uiso 1 1 calc R . . . .
H2B H 0.189412 0.694212 0.223218 0.036 Uiso 1 1 calc R . . . .
C3 C 0.0928(3) 0.7998(2) 0.18342(9) 0.0307(5) Uani 1 1 d . . . . .
H3A H 0.016332 0.767103 0.205789 0.037 Uiso 1 1 calc R . . . .
H3B H 0.135208 0.898191 0.192904 0.037 Uiso 1 1 calc R . . . .
C4 C 0.1303(2) 0.4808(2) 0.15732(9) 0.0262(5) Uani 1 1 d . . . . .
C5 C 0.0021(2) 0.4038(2) 0.17449(9) 0.0288(5) Uani 1 1 d . . . . .
C6 C -0.0100(3) 0.2827(2) 0.19357(10) 0.0312(5) Uani 1 1 d . . . . .
H6 H -0.093329 0.231642 0.205754 0.037 Uiso 1 1 calc R . . . .
C7 C 0.0990(3) 0.2361(2) 0.19490(10) 0.0335(6) Uani 1 1 d . . . . .
H7 H 0.088537 0.154916 0.207983 0.040 Uiso 1 1 calc R . . . .
C8 C 0.2232(3) 0.3105(2) 0.17675(10) 0.0318(5) Uani 1 1 d . . . . .
H8 H 0.295729 0.278156 0.177205 0.038 Uiso 1 1 calc R . . . .
C9 C 0.2414(2) 0.4335(2) 0.15773(9) 0.0284(5) Uani 1 1 d . . . . .
C10 C -0.1231(2) 0.4481(3) 0.17431(10) 0.0308(5) Uani 1 1 d . . . . .
H10 H -0.096345 0.535555 0.160466 0.037 Uiso 1 1 calc R . . . .
C11 C -0.2391(3) 0.3440(3) 0.13657(13) 0.0459(7) Uani 1 1 d . . . . .
H11A H -0.206497 0.332456 0.101290 0.069 Uiso 1 1 calc GR . . . .
H11B H -0.314240 0.376715 0.135005 0.069 Uiso 1 1 calc GR . . . .
H11C H -0.269042 0.257866 0.149805 0.069 Uiso 1 1 calc GR . . . .
C12 C -0.1710(3) 0.4706(3) 0.23080(11) 0.0404(6) Uani 1 1 d . . . . .
H12A H -0.199626 0.385783 0.245065 0.061 Uiso 1 1 calc GR . . . .
H12B H -0.246361 0.503006 0.229510 0.061 Uiso 1 1 calc GR . . . .
H12C H -0.097062 0.537087 0.253384 0.061 Uiso 1 1 calc GR . . . .
C13 C 0.3809(2) 0.5120(2) 0.13859(10) 0.0309(5) Uani 1 1 d . . . . .
H13 H 0.374847 0.593022 0.125269 0.037 Uiso 1 1 calc R . . . .
C14 C 0.4251(3) 0.4271(3) 0.09307(11) 0.0373(6) Uani 1 1 d . . . . .
H14A H 0.512361 0.480919 0.081801 0.056 Uiso 1 1 calc GR . . . .
H14B H 0.358479 0.399666 0.063382 0.056 Uiso 1 1 calc GR . . . .
H14C H 0.432185 0.347306 0.105381 0.056 Uiso 1 1 calc GR . . . .
C15 C 0.4888(3) 0.5602(3) 0.18562(11) 0.0383(6) Uani 1 1 d . . . . .
H15A H 0.496586 0.482214 0.199208 0.057 Uiso 1 1 calc GR . . . .
H15B H 0.461797 0.616062 0.213591 0.057 Uiso 1 1 calc GR . . . .
H15C H 0.575565 0.612676 0.173497 0.057 Uiso 1 1 calc GR . . . .
C16 C 0.0536(2) 0.8727(2) 0.09776(9) 0.0262(5) Uani 1 1 d . . . . .
C17 C 0.1752(2) 0.9467(2) 0.07503(9) 0.0279(5) Uani 1 1 d . . . . .
C18 C 0.1776(3) 1.0624(2) 0.05348(9) 0.0301(5) Uani 1 1 d . . . . .
H18 H 0.255731 1.111141 0.037381 0.036 Uiso 1 1 calc R . . . .
C19 C 0.0672(3) 1.1069(2) 0.05534(10) 0.0316(5) Uani 1 1 d . . . . .
H19 H 0.072553 1.186156 0.041720 0.038 Uiso 1 1 calc R . . . .
C20 C -0.0512(3) 1.0328(2) 0.07758(10) 0.0299(5) Uani 1 1 d . . . . .
H20 H -0.125618 1.062544 0.078538 0.036 Uiso 1 1 calc R . . . .
C21 C -0.0608(2) 0.9145(2) 0.09857(9) 0.0262(5) Uani 1 1 d . . . . .
C22 C 0.3021(2) 0.9053(2) 0.07314(10) 0.0313(5) Uani 1 1 d . . . . .
H22 H 0.286055 0.830325 0.094256 0.038 Uiso 1 1 calc R . . . .
C23 C 0.3251(3) 0.8522(3) 0.01562(11) 0.0389(6) Uani 1 1 d . . . . .
H23A H 0.245214 0.776758 0.000992 0.058 Uiso 1 1 calc GR . . . .
H23B H 0.402527 0.822494 0.015691 0.058 Uiso 1 1 calc GR . . . .
H23C H 0.342168 0.924178 -0.005914 0.058 Uiso 1 1 calc GR . . . .
C24 C 0.4293(3) 1.0238(3) 0.09861(12) 0.0395(6) Uani 1 1 d . . . . .
H24A H 0.451145 1.096412 0.077223 0.059 Uiso 1 1 calc GR . . . .
H24B H 0.505082 0.992127 0.100346 0.059 Uiso 1 1 calc GR . . . .
H24C H 0.411168 1.057057 0.134191 0.059 Uiso 1 1 calc GR . . . .
C25 C -0.1945(2) 0.8335(2) 0.12151(10) 0.0304(5) Uani 1 1 d . . . . .
H25 H -0.186162 0.748386 0.129937 0.036 Uiso 1 1 calc R . . . .
C26 C -0.3158(3) 0.7955(3) 0.08050(11) 0.0377(6) Uani 1 1 d . . . . .
H26A H -0.325790 0.877372 0.071475 0.057 Uiso 1 1 calc GR . . . .
H26B H -0.397934 0.742642 0.095633 0.057 Uiso 1 1 calc GR . . . .
H26C H -0.299658 0.742546 0.048725 0.057 Uiso 1 1 calc GR . . . .
C27 C -0.2217(3) 0.9118(3) 0.17328(11) 0.0419(6) Uani 1 1 d . . . . .
H27A H -0.145757 0.934129 0.198845 0.063 Uiso 1 1 calc GR . . . .
H27B H -0.303478 0.856046 0.187749 0.063 Uiso 1 1 calc GR . . . .
H27C H -0.233048 0.994433 0.165824 0.063 Uiso 1 1 calc GR . . . .
C28 C 0.0387(2) 0.5737(2) 0.05399(9) 0.0253(5) Uani 1 1 d . . . . .
C29 C 0.0972(2) 0.4735(2) 0.03073(9) 0.0268(5) Uani 1 1 d . . . . .
H29 H 0.161385 0.455360 0.051308 0.032 Uiso 1 1 calc R . . . .
C30 C -0.0620(2) 0.5945(2) 0.01966(9) 0.0265(5) Uani 1 1 d . . . . .
H30 H -0.103816 0.656692 0.032761 0.032 Uiso 1 1 calc R . . . .
C31 C 0.5545(2) 0.9119(2) 0.39420(10) 0.0282(5) Uani 1 1 d . . . . .
C32 C 0.6341(3) 0.7993(3) 0.32124(10) 0.0354(6) Uani 1 1 d . . . . .
H32A H 0.577812 0.703309 0.312939 0.042 Uiso 1 1 calc R . . . .
H32B H 0.722624 0.813116 0.306251 0.042 Uiso 1 1 calc R . . . .
C33 C 0.5644(3) 0.8900(3) 0.30028(10) 0.0335(5) Uani 1 1 d . . . . .
H33A H 0.631081 0.970122 0.289012 0.040 Uiso 1 1 calc R . . . .
H33B H 0.499700 0.840052 0.270347 0.040 Uiso 1 1 calc R . . . .
C34 C 0.7832(2) 0.8845(2) 0.40471(9) 0.0274(5) Uani 1 1 d . . . . .
C35 C 0.8787(2) 1.0183(3) 0.40677(9) 0.0304(5) Uani 1 1 d . . . . .
C36 C 1.0119(3) 1.0445(3) 0.42714(10) 0.0331(5) Uani 1 1 d . . . . .
H36 H 1.076193 1.132200 0.428994 0.040 Uiso 1 1 calc R . . . .
C37 C 1.0501(3) 0.9436(3) 0.44452(10) 0.0341(6) Uani 1 1 d . . . . .
H37 H 1.139662 0.962964 0.457290 0.041 Uiso 1 1 calc R . . . .
C38 C 0.9549(3) 0.8134(3) 0.44295(10) 0.0330(5) Uani 1 1 d . . . . .
H38 H 0.981148 0.745964 0.455136 0.040 Uiso 1 1 calc R . . . .
C39 C 0.8202(2) 0.7815(3) 0.42337(9) 0.0299(5) Uani 1 1 d . . . . .
C40 C 0.8430(3) 1.1329(3) 0.38733(10) 0.0337(5) Uani 1 1 d . . . . .
H40 H 0.746570 1.095252 0.374345 0.040 Uiso 1 1 calc R . . . .
C41 C 0.9269(3) 1.1863(3) 0.34069(13) 0.0481(7) Uani 1 1 d . . . . .
H41A H 1.021769 1.227488 0.352557 0.072 Uiso 1 1 calc GR . . . .
H41B H 0.896156 1.253253 0.327812 0.072 Uiso 1 1 calc GR . . . .
H41C H 0.915596 1.111778 0.312271 0.072 Uiso 1 1 calc GR . . . .
C42 C 0.8573(4) 1.2483(3) 0.43394(13) 0.0520(8) Uani 1 1 d . . . . .
H42A H 0.803229 1.211287 0.462595 0.078 Uiso 1 1 calc GR . . . .
H42B H 0.826018 1.315708 0.421790 0.078 Uiso 1 1 calc GR . . . .
H42C H 0.951609 1.290020 0.446594 0.078 Uiso 1 1 calc GR . . . .
C43 C 0.7185(3) 0.6368(3) 0.42114(11) 0.0348(6) Uani 1 1 d . . . . .
H43 H 0.627413 0.638521 0.412304 0.042 Uiso 1 1 calc R . . . .
C44 C 0.7503(3) 0.5391(3) 0.37674(12) 0.0428(6) Uani 1 1 d . . . . .
H44A H 0.745443 0.569218 0.342759 0.064 Uiso 1 1 calc GR . . . .
H44B H 0.684890 0.448591 0.375935 0.064 Uiso 1 1 calc GR . . . .
H44C H 0.840720 0.538273 0.383643 0.064 Uiso 1 1 calc GR . . . .
C45 C 0.7134(3) 0.5841(3) 0.47531(12) 0.0462(7) Uani 1 1 d . . . . .
H45A H 0.798769 0.573102 0.483333 0.069 Uiso 1 1 calc GR . . . .
H45B H 0.640350 0.497640 0.473414 0.069 Uiso 1 1 calc GR . . . .
H45C H 0.697830 0.648788 0.503019 0.069 Uiso 1 1 calc GR . . . .
C46 C 0.3505(2) 0.9046(2) 0.33882(9) 0.0279(5) Uani 1 1 d . . . . .
C47 C 0.2502(3) 0.7790(3) 0.34496(9) 0.0305(5) Uani 1 1 d . . . . .
C48 C 0.1136(3) 0.7621(3) 0.33339(10) 0.0327(5) Uani 1 1 d . . . . .
H48 H 0.045535 0.680229 0.337833 0.039 Uiso 1 1 calc R . . . .
C49 C 0.0768(3) 0.8638(3) 0.31553(10) 0.0345(6) Uani 1 1 d . . . . .
H49 H -0.014888 0.849867 0.307894 0.041 Uiso 1 1 calc R . . . .
C50 C 0.1765(3) 0.9859(3) 0.30907(10) 0.0340(6) Uani 1 1 d . . . . .
H50 H 0.151503 1.053875 0.296713 0.041 Uiso 1 1 calc R . . . .
C51 C 0.3143(3) 1.0090(3) 0.32082(10) 0.0322(5) Uani 1 1 d . . . . .
C52 C 0.2829(3) 0.6609(3) 0.36233(10) 0.0349(6) Uani 1 1 d . . . . .
H52 H 0.382814 0.687344 0.365488 0.042 Uiso 1 1 calc R . . . .
C53 C 0.2284(4) 0.5330(3) 0.32008(14) 0.0514(8) Uani 1 1 d . . . . .
H53A H 0.130503 0.504993 0.315971 0.077 Uiso 1 1 calc GR . . . .
H53B H 0.253272 0.460691 0.331310 0.077 Uiso 1 1 calc GR . . . .
H53C H 0.267152 0.553161 0.286417 0.077 Uiso 1 1 calc GR . . . .
C54 C 0.2291(4) 0.6316(4) 0.41717(13) 0.0542(8) Uani 1 1 d . . . . .
H54A H 0.267081 0.712560 0.443111 0.081 Uiso 1 1 calc GR . . . .
H54B H 0.255188 0.559251 0.427738 0.081 Uiso 1 1 calc GR . . . .
H54C H 0.131094 0.604432 0.415191 0.081 Uiso 1 1 calc GR . . . .
C55 C 0.4228(3) 1.1444(3) 0.31343(13) 0.0438(7) Uani 1 1 d . . . . .
H55 H 0.507581 1.152300 0.332861 0.053 Uiso 1 1 calc R . . . .
C56 C 0.4512(4) 1.1468(4) 0.25345(15) 0.0629(10) Uani 1 1 d . . . . .
H56A H 0.485293 1.074854 0.240629 0.094 Uiso 1 1 calc GR . . . .
H56B H 0.517976 1.233453 0.249065 0.094 Uiso 1 1 calc GR . . . .
H56C H 0.367874 1.133438 0.233354 0.094 Uiso 1 1 calc GR . . . .
C57 C 0.3824(4) 1.2651(3) 0.3355(2) 0.0734(12) Uani 1 1 d . . . . .
H57A H 0.300768 1.260600 0.316306 0.110 Uiso 1 1 calc GR . . . .
H57B H 0.454986 1.348407 0.331485 0.110 Uiso 1 1 calc GR . . . .
H57C H 0.365566 1.263075 0.372894 0.110 Uiso 1 1 calc GR . . . .
C58 C 0.5276(2) 0.9544(2) 0.44523(9) 0.0279(5) Uani 1 1 d . . . . .
C59 C 0.4527(2) 1.0471(2) 0.45745(9) 0.0286(5) Uani 1 1 d . . . . .
H59 H 0.421012 1.078729 0.429217 0.034 Uiso 1 1 calc R . . . .
C60 C 0.5732(2) 0.9105(2) 0.49212(10) 0.0287(5) Uani 1 1 d . . . . .
H60 H 0.622038 0.851031 0.486979 0.034 Uiso 1 1 calc R . . . .

loop_
_atom_site_aniso_label
_atom_site_aniso_U_11
_atom_site_aniso_U_22
_atom_site_aniso_U_33
_atom_site_aniso_U_23
_atom_site_aniso_U_13
_atom_site_aniso_U_12
N1 0.0277(10) 0.0234(9) 0.0251(9) 0.0031(7) -0.0047(8) 0.0065(8)
N2 0.0314(10) 0.0242(9) 0.0226(9) 0.0040(7) -0.0021(8) 0.0076(8)
N3 0.0249(10) 0.0354(11) 0.0262(10) 0.0018(8) -0.0016(8) 0.0112(8)
N4 0.0249(10) 0.0350(11) 0.0269(10) 0.0050(8) -0.0026(8) 0.0089(8)
C1 0.0238(11) 0.0215(10) 0.0265(11) 0.0050(9) -0.0020(9) 0.0050(9)
C2 0.0357(13) 0.0256(11) 0.0244(11) 0.0006(9) -0.0063(10) 0.0076(10)
C3 0.0385(13) 0.0274(11) 0.0242(11) 0.0031(9) -0.0044(10) 0.0092(10)
C4 0.0268(11) 0.0249(11) 0.0244(11) 0.0044(9) -0.0056(9) 0.0055(9)
C5 0.0290(12) 0.0293(12) 0.0235(11) 0.0021(9) -0.0047(9) 0.0052(10)
C6 0.0281(12) 0.0290(12) 0.0311(12) 0.0062(10) -0.0026(10) 0.0027(10)
C7 0.0385(13) 0.0255(11) 0.0337(13) 0.0075(10) -0.0065(10) 0.0066(10)
C8 0.0324(12) 0.0289(12) 0.0341(13) 0.0062(10) -0.0073(10) 0.0103(10)
C9 0.0274(12) 0.0285(11) 0.0266(11) 0.0046(9) -0.0051(9) 0.0062(9)
C10 0.0254(11) 0.0298(12) 0.0348(13) 0.0046(10) -0.0032(10) 0.0066(10)
C11 0.0325(14) 0.0495(16) 0.0515(17) -0.0015(13) -0.0140(12) 0.0125(13)
C12 0.0341(14) 0.0488(16) 0.0376(14) 0.0076(12) 0.0027(11) 0.0130(12)
C13 0.0254(12) 0.0291(12) 0.0365(13) 0.0061(10) -0.0040(10) 0.0067(10)
C14 0.0287(13) 0.0378(14) 0.0414(14) 0.0044(11) -0.0011(11) 0.0071(11)
C15 0.0299(13) 0.0360(13) 0.0433(15) 0.0017(11) -0.0073(11) 0.0060(11)
C16 0.0295(12) 0.0226(11) 0.0229(11) 0.0026(8) -0.0037(9) 0.0049(9)
C17 0.0281(12) 0.0278(11) 0.0239(11) 0.0017(9) -0.0027(9) 0.0055(9)
C18 0.0296(12) 0.0279(11) 0.0280(12) 0.0055(9) -0.0011(9) 0.0035(10)
C19 0.0361(13) 0.0242(11) 0.0311(12) 0.0062(9) -0.0040(10) 0.0055(10)
C20 0.0306(12) 0.0266(11) 0.0317(12) 0.0017(9) -0.0033(10) 0.0099(10)
C21 0.0277(11) 0.0245(11) 0.0234(11) 0.0028(9) -0.0026(9) 0.0059(9)
C22 0.0273(12) 0.0302(12) 0.0339(13) 0.0065(10) 0.0003(10) 0.0064(10)
C23 0.0343(14) 0.0403(14) 0.0409(15) 0.0040(11) 0.0047(11) 0.0123(12)
C24 0.0275(13) 0.0415(14) 0.0451(15) 0.0026(12) -0.0026(11) 0.0081(11)
C25 0.0269(12) 0.0276(11) 0.0344(13) 0.0048(10) 0.0012(10) 0.0066(10)
C26 0.0255(12) 0.0381(14) 0.0475(15) 0.0106(12) 0.0004(11) 0.0070(11)
C27 0.0396(15) 0.0362(14) 0.0414(15) 0.0034(11) 0.0111(12) 0.0032(12)
C28 0.0247(11) 0.0228(10) 0.0259(11) 0.0045(8) -0.0011(9) 0.0049(9)
C29 0.0259(11) 0.0247(11) 0.0284(11) 0.0073(9) -0.0047(9) 0.0059(9)
C30 0.0262(11) 0.0237(11) 0.0284(11) 0.0047(9) -0.0013(9) 0.0069(9)
C31 0.0222(11) 0.0286(11) 0.0325(12) 0.0054(9) -0.0042(9) 0.0071(9)
C32 0.0325(13) 0.0450(14) 0.0284(12) 0.0001(11) -0.0042(10) 0.0152(11)
C33 0.0296(12) 0.0442(14) 0.0263(12) 0.0045(10) -0.0019(10) 0.0127(11)
C34 0.0236(11) 0.0353(12) 0.0239(11) 0.0031(9) -0.0003(9) 0.0116(10)
C35 0.0286(12) 0.0354(13) 0.0266(12) 0.0037(10) 0.0007(9) 0.0108(10)
C36 0.0289(12) 0.0359(13) 0.0309(12) 0.0027(10) -0.0013(10) 0.0074(10)
C37 0.0260(12) 0.0457(14) 0.0287(12) 0.0010(11) -0.0028(10) 0.0119(11)
C38 0.0303(12) 0.0410(14) 0.0309(12) 0.0055(10) -0.0015(10) 0.0164(11)
C39 0.0270(12) 0.0353(13) 0.0268(11) 0.0045(10) 0.0004(9) 0.0103(10)
C40 0.0308(12) 0.0340(13) 0.0353(13) 0.0066(10) -0.0026(10) 0.0096(10)
C41 0.0405(15) 0.0496(17) 0.0585(18) 0.0266(14) 0.0052(13) 0.0140(13)
C42 0.068(2) 0.0403(16) 0.0504(17) -0.0008(13) -0.0122(15) 0.0258(15)
C43 0.0301(12) 0.0354(13) 0.0411(14) 0.0101(11) -0.0010(11) 0.0124(11)
C44 0.0406(15) 0.0358(14) 0.0480(16) 0.0054(12) 0.0003(12) 0.0086(12)
C45 0.0482(16) 0.0444(16) 0.0465(16) 0.0174(13) 0.0058(13) 0.0127(13)
C46 0.0250(11) 0.0331(12) 0.0233(11) 0.0009(9) -0.0046(9) 0.0085(10)
C47 0.0302(12) 0.0354(13) 0.0238(11) 0.0017(9) -0.0028(9) 0.0097(10)
C48 0.0265(12) 0.0377(13) 0.0281(12) 0.0015(10) -0.0011(9) 0.0052(10)
C49 0.0248(12) 0.0495(15) 0.0276(12) 0.0029(11) -0.0037(9) 0.0121(11)
C50 0.0334(13) 0.0418(14) 0.0294(12) 0.0049(10) -0.0045(10) 0.0166(11)
C51 0.0319(13) 0.0349(13) 0.0284(12) 0.0040(10) -0.0034(10) 0.0099(10)
C52 0.0308(13) 0.0338(13) 0.0391(14) 0.0080(11) -0.0005(11) 0.0090(10)
C53 0.0582(19) 0.0334(14) 0.0604(19) 0.0021(13) -0.0118(15) 0.0154(14)
C54 0.0576(19) 0.066(2) 0.0514(18) 0.0295(16) 0.0102(15) 0.0291(17)
C55 0.0330(14) 0.0365(14) 0.0605(18) 0.0156(13) -0.0093(13) 0.0072(12)
C56 0.0464(18) 0.068(2) 0.071(2) 0.0424(19) -0.0039(16) 0.0037(16)
C57 0.054(2) 0.0336(16) 0.129(4) 0.0030(19) -0.020(2) 0.0144(15)
C58 0.0223(11) 0.0300(12) 0.0289(12) 0.0049(9) -0.0026(9) 0.0057(9)
C59 0.0248(11) 0.0316(12) 0.0285(12) 0.0049(9) -0.0042(9) 0.0085(10)
C60 0.0226(11) 0.0315(12) 0.0320(12) 0.0038(10) -0.0030(9) 0.0097(9)

_geom_special_details            
;
 All esds (except the esd in the dihedral angle between two l.s. planes)
 are estimated using the full covariance matrix.  The cell esds are taken
 into account individually in the estimation of esds in distances, angles
 and torsion angles; correlations between esds in cell parameters are only
 used when they are defined by crystal symmetry.  An approximate (isotropic)
 treatment of cell esds is used for estimating esds involving l.s. planes.
;
loop_
_geom_bond_atom_site_label_1
_geom_bond_atom_site_label_2
_geom_bond_distance
_geom_bond_site_symmetry_2
_geom_bond_publ_flag
N1 C1 1.406(3) . ?
N1 C2 1.475(3) . ?
N1 C4 1.441(3) . ?
N2 C1 1.398(3) . ?
N2 C3 1.470(3) . ?
N2 C16 1.439(3) . ?
N3 C31 1.407(3) . ?
N3 C32 1.474(3) . ?
N3 C34 1.435(3) . ?
N4 C31 1.405(3) . ?
N4 C33 1.468(3) . ?
N4 C46 1.437(3) . ?
C1 C28 1.376(3) . ?
C2 H2A 0.9700 . ?
C2 H2B 0.9700 . ?
C2 C3 1.522(3) . ?
C3 H3A 0.9700 . ?
C3 H3B 0.9700 . ?
C4 C5 1.410(3) . ?
C4 C9 1.408(3) . ?
C5 C6 1.390(3) . ?
C5 C10 1.529(3) . ?
C6 H6 0.9300 . ?
C6 C7 1.384(4) . ?
C7 H7 0.9300 . ?
C7 C8 1.380(4) . ?
C8 H8 0.9300 . ?
C8 C9 1.395(3) . ?
C9 C13 1.523(3) . ?
C10 H10 0.9800 . ?
C10 C11 1.534(3) . ?
C10 C12 1.525(4) . ?
C11 H11A 0.9600 . ?
C11 H11B 0.9600 . ?
C11 H11C 0.9600 . ?
C12 H12A 0.9600 . ?
C12 H12B 0.9600 . ?
C12 H12C 0.9600 . ?
C13 H13 0.9800 . ?
C13 C14 1.526(4) . ?
C13 C15 1.534(3) . ?
C14 H14A 0.9600 . ?
C14 H14B 0.9600 . ?
C14 H14C 0.9600 . ?
C15 H15A 0.9600 . ?
C15 H15B 0.9600 . ?
C15 H15C 0.9600 . ?
C16 C17 1.411(3) . ?
C16 C21 1.404(3) . ?
C17 C18 1.393(3) . ?
C17 C22 1.527(3) . ?
C18 H18 0.9300 . ?
C18 C19 1.381(4) . ?
C19 H19 0.9300 . ?
C19 C20 1.382(4) . ?
C20 H20 0.9300 . ?
C20 C21 1.392(3) . ?
C21 C25 1.526(3) . ?
C22 H22 0.9800 . ?
C22 C23 1.530(4) . ?
C22 C24 1.536(3) . ?
C23 H23A 0.9600 . ?
C23 H23B 0.9600 . ?
C23 H23C 0.9600 . ?
C24 H24A 0.9600 . ?
C24 H24B 0.9600 . ?
C24 H24C 0.9600 . ?
C25 H25 0.9800 . ?
C25 C26 1.533(3) . ?
C25 C27 1.526(4) . ?
C26 H26A 0.9600 . ?
C26 H26B 0.9600 . ?
C26 H26C 0.9600 . ?
C27 H27A 0.9600 . ?
C27 H27B 0.9600 . ?
C27 H27C 0.9600 . ?
C28 C29 1.449(3) . ?
C28 C30 1.448(3) . ?
C29 H29 0.9300 . ?
C29 C30 1.349(3) 2_565 ?
C30 H30 0.9300 . ?
C31 C58 1.365(4) . ?
C32 H32A 0.9700 . ?
C32 H32B 0.9700 . ?
C32 C33 1.526(4) . ?
C33 H33A 0.9700 . ?
C33 H33B 0.9700 . ?
C34 C35 1.411(3) . ?
C34 C39 1.404(3) . ?
C35 C36 1.398(3) . ?
C35 C40 1.518(3) . ?
C36 H36 0.9300 . ?
C36 C37 1.377(4) . ?
C37 H37 0.9300 . ?
C37 C38 1.383(4) . ?
C38 H38 0.9300 . ?
C38 C39 1.397(3) . ?
C39 C43 1.520(3) . ?
C40 H40 0.9800 . ?
C40 C41 1.522(4) . ?
C40 C42 1.534(4) . ?
C41 H41A 0.9600 . ?
C41 H41B 0.9600 . ?
C41 H41C 0.9600 . ?
C42 H42A 0.9600 . ?
C42 H42B 0.9600 . ?
C42 H42C 0.9600 . ?
C43 H43 0.9800 . ?
C43 C44 1.529(4) . ?
C43 C45 1.538(4) . ?
C44 H44A 0.9600 . ?
C44 H44B 0.9600 . ?
C44 H44C 0.9600 . ?
C45 H45A 0.9600 . ?
C45 H45B 0.9600 . ?
C45 H45C 0.9600 . ?
C46 C47 1.405(3) . ?
C46 C51 1.405(3) . ?
C47 C48 1.397(3) . ?
C47 C52 1.515(4) . ?
C48 H48 0.9300 . ?
C48 C49 1.381(4) . ?
C49 H49 0.9300 . ?
C49 C50 1.379(4) . ?
C50 H50 0.9300 . ?
C50 C51 1.395(4) . ?
C51 C55 1.520(4) . ?
C52 H52 0.9800 . ?
C52 C53 1.529(4) . ?
C52 C54 1.525(4) . ?
C53 H53A 0.9600 . ?
C53 H53B 0.9600 . ?
C53 H53C 0.9600 . ?
C54 H54A 0.9600 . ?
C54 H54B 0.9600 . ?
C54 H54C 0.9600 . ?
C55 H55 0.9800 . ?
C55 C56 1.543(5) . ?
C55 C57 1.509(5) . ?
C56 H56A 0.9600 . ?
C56 H56B 0.9600 . ?
C56 H56C 0.9600 . ?
C57 H57A 0.9600 . ?
C57 H57B 0.9600 . ?
C57 H57C 0.9600 . ?
C58 C59 1.448(3) . ?
C58 C60 1.460(3) . ?
C59 H59 0.9300 . ?
C59 C60 1.347(4) 2_676 ?
C60 H60 0.9300 . ?

loop_
_geom_angle_atom_site_label_1
_geom_angle_atom_site_label_2
_geom_angle_atom_site_label_3
_geom_angle
_geom_angle_site_symmetry_1
_geom_angle_site_symmetry_3
_geom_angle_publ_flag
C1 N1 C2 109.19(18) . . ?
C1 N1 C4 124.31(18) . . ?
C4 N1 C2 115.89(18) . . ?
C1 N2 C3 109.92(18) . . ?
C1 N2 C16 125.16(19) . . ?
C16 N2 C3 115.97(18) . . ?
C31 N3 C32 109.87(19) . . ?
C31 N3 C34 124.4(2) . . ?
C34 N3 C32 116.64(19) . . ?
C31 N4 C33 109.84(19) . . ?
C31 N4 C46 124.0(2) . . ?
C46 N4 C33 117.15(18) . . ?
N2 C1 N1 108.47(18) . . ?
C28 C1 N1 125.8(2) . . ?
C28 C1 N2 125.8(2) . . ?
N1 C2 H2A 111.1 . . ?
N1 C2 H2B 111.1 . . ?
N1 C2 C3 103.37(18) . . ?
H2A C2 H2B 109.1 . . ?
C3 C2 H2A 111.1 . . ?
C3 C2 H2B 111.1 . . ?
N2 C3 C2 103.19(19) . . ?
N2 C3 H3A 111.1 . . ?
N2 C3 H3B 111.1 . . ?
C2 C3 H3A 111.1 . . ?
C2 C3 H3B 111.1 . . ?
H3A C3 H3B 109.1 . . ?
C5 C4 N1 121.3(2) . . ?
C9 C4 N1 117.7(2) . . ?
C9 C4 C5 120.7(2) . . ?
C4 C5 C10 123.4(2) . . ?
C6 C5 C4 118.1(2) . . ?
C6 C5 C10 118.5(2) . . ?
C5 C6 H6 119.2 . . ?
C7 C6 C5 121.7(2) . . ?
C7 C6 H6 119.2 . . ?
C6 C7 H7 120.1 . . ?
C8 C7 C6 119.8(2) . . ?
C8 C7 H7 120.1 . . ?
C7 C8 H8 119.5 . . ?
C7 C8 C9 120.9(2) . . ?
C9 C8 H8 119.5 . . ?
C4 C9 C13 122.5(2) . . ?
C8 C9 C4 118.8(2) . . ?
C8 C9 C13 118.7(2) . . ?
C5 C10 H10 107.7 . . ?
C5 C10 C11 110.7(2) . . ?
C11 C10 H10 107.7 . . ?
C12 C10 C5 111.6(2) . . ?
C12 C10 H10 107.7 . . ?
C12 C10 C11 111.2(2) . . ?
C10 C11 H11A 109.5 . . ?
C10 C11 H11B 109.5 . . ?
C10 C11 H11C 109.5 . . ?
H11A C11 H11B 109.5 . . ?
H11A C11 H11C 109.5 . . ?
H11B C11 H11C 109.5 . . ?
C10 C12 H12A 109.5 . . ?
C10 C12 H12B 109.5 . . ?
C10 C12 H12C 109.5 . . ?
H12A C12 H12B 109.5 . . ?
H12A C12 H12C 109.5 . . ?
H12B C12 H12C 109.5 . . ?
C9 C13 H13 108.1 . . ?
C9 C13 C14 112.3(2) . . ?
C9 C13 C15 110.1(2) . . ?
C14 C13 H13 108.1 . . ?
C14 C13 C15 110.0(2) . . ?
C15 C13 H13 108.1 . . ?
C13 C14 H14A 109.5 . . ?
C13 C14 H14B 109.5 . . ?
C13 C14 H14C 109.5 . . ?
H14A C14 H14B 109.5 . . ?
H14A C14 H14C 109.5 . . ?
H14B C14 H14C 109.5 . . ?
C13 C15 H15A 109.5 . . ?
C13 C15 H15B 109.5 . . ?
C13 C15 H15C 109.5 . . ?
H15A C15 H15B 109.5 . . ?
H15A C15 H15C 109.5 . . ?
H15B C15 H15C 109.5 . . ?
C17 C16 N2 120.8(2) . . ?
C21 C16 N2 117.8(2) . . ?
C21 C16 C17 121.1(2) . . ?
C16 C17 C22 123.0(2) . . ?
C18 C17 C16 117.7(2) . . ?
C18 C17 C22 119.4(2) . . ?
C17 C18 H18 119.0 . . ?
C19 C18 C17 121.9(2) . . ?
C19 C18 H18 119.0 . . ?
C18 C19 H19 120.2 . . ?
C18 C19 C20 119.6(2) . . ?
C20 C19 H19 120.2 . . ?
C19 C20 H20 119.5 . . ?
C19 C20 C21 121.1(2) . . ?
C21 C20 H20 119.5 . . ?
C16 C21 C25 121.8(2) . . ?
C20 C21 C16 118.6(2) . . ?
C20 C21 C25 119.6(2) . . ?
C17 C22 H22 107.7 . . ?
C17 C22 C23 111.0(2) . . ?
C17 C22 C24 111.3(2) . . ?
C23 C22 H22 107.7 . . ?
C23 C22 C24 111.1(2) . . ?
C24 C22 H22 107.7 . . ?
C22 C23 H23A 109.5 . . ?
C22 C23 H23B 109.5 . . ?
C22 C23 H23C 109.5 . . ?
H23A C23 H23B 109.5 . . ?
H23A C23 H23C 109.5 . . ?
H23B C23 H23C 109.5 . . ?
C22 C24 H24A 109.5 . . ?
C22 C24 H24B 109.5 . . ?
C22 C24 H24C 109.5 . . ?
H24A C24 H24B 109.5 . . ?
H24A C24 H24C 109.5 . . ?
H24B C24 H24C 109.5 . . ?
C21 C25 H25 107.9 . . ?
C21 C25 C26 111.3(2) . . ?
C26 C25 H25 107.9 . . ?
C27 C25 C21 111.6(2) . . ?
C27 C25 H25 107.9 . . ?
C27 C25 C26 110.1(2) . . ?
C25 C26 H26A 109.5 . . ?
C25 C26 H26B 109.5 . . ?
C25 C26 H26C 109.5 . . ?
H26A C26 H26B 109.5 . . ?
H26A C26 H26C 109.5 . . ?
H26B C26 H26C 109.5 . . ?
C25 C27 H27A 109.5 . . ?
C25 C27 H27B 109.5 . . ?
C25 C27 H27C 109.5 . . ?
H27A C27 H27B 109.5 . . ?
H27A C27 H27C 109.5 . . ?
H27B C27 H27C 109.5 . . ?
C1 C28 C29 122.2(2) . . ?
C1 C28 C30 122.5(2) . . ?
C30 C28 C29 115.3(2) . . ?
C28 C29 H29 118.7 . . ?
C30 C29 C28 122.5(2) 2_565 . ?
C30 C29 H29 118.7 2_565 . ?
C28 C30 H30 118.9 . . ?
C29 C30 C28 122.1(2) 2_565 . ?
C29 C30 H30 118.9 2_565 . ?
N4 C31 N3 107.9(2) . . ?
C58 C31 N3 126.3(2) . . ?
C58 C31 N4 125.8(2) . . ?
N3 C32 H32A 111.2 . . ?
N3 C32 H32B 111.2 . . ?
N3 C32 C33 102.7(2) . . ?
H32A C32 H32B 109.1 . . ?
C33 C32 H32A 111.2 . . ?
C33 C32 H32B 111.2 . . ?
N4 C33 C32 103.29(19) . . ?
N4 C33 H33A 111.1 . . ?
N4 C33 H33B 111.1 . . ?
C32 C33 H33A 111.1 . . ?
C32 C33 H33B 111.1 . . ?
H33A C33 H33B 109.1 . . ?
C35 C34 N3 121.3(2) . . ?
C39 C34 N3 117.5(2) . . ?
C39 C34 C35 121.0(2) . . ?
C34 C35 C40 122.8(2) . . ?
C36 C35 C34 118.0(2) . . ?
C36 C35 C40 119.2(2) . . ?
C35 C36 H36 119.2 . . ?
C37 C36 C35 121.5(2) . . ?
C37 C36 H36 119.2 . . ?
C36 C37 H37 120.0 . . ?
C36 C37 C38 119.9(2) . . ?
C38 C37 H37 120.0 . . ?
C37 C38 H38 119.5 . . ?
C37 C38 C39 121.1(2) . . ?
C39 C38 H38 119.5 . . ?
C34 C39 C43 121.5(2) . . ?
C38 C39 C34 118.5(2) . . ?
C38 C39 C43 120.0(2) . . ?
C35 C40 H40 107.4 . . ?
C35 C40 C41 112.2(2) . . ?
C35 C40 C42 110.5(2) . . ?
C41 C40 H40 107.4 . . ?
C41 C40 C42 111.6(3) . . ?
C42 C40 H40 107.4 . . ?
C40 C41 H41A 109.5 . . ?
C40 C41 H41B 109.5 . . ?
C40 C41 H41C 109.5 . . ?
H41A C41 H41B 109.5 . . ?
H41A C41 H41C 109.5 . . ?
H41B C41 H41C 109.5 . . ?
C40 C42 H42A 109.5 . . ?
C40 C42 H42B 109.5 . . ?
C40 C42 H42C 109.5 . . ?
H42A C42 H42B 109.5 . . ?
H42A C42 H42C 109.5 . . ?
H42B C42 H42C 109.5 . . ?
C39 C43 H43 107.7 . . ?
C39 C43 C44 110.8(2) . . ?
C39 C43 C45 112.2(2) . . ?
C44 C43 H43 107.7 . . ?
C44 C43 C45 110.5(2) . . ?
C45 C43 H43 107.7 . . ?
C43 C44 H44A 109.5 . . ?
C43 C44 H44B 109.5 . . ?
C43 C44 H44C 109.5 . . ?
H44A C44 H44B 109.5 . . ?
H44A C44 H44C 109.5 . . ?
H44B C44 H44C 109.5 . . ?
C43 C45 H45A 109.5 . . ?
C43 C45 H45B 109.5 . . ?
C43 C45 H45C 109.5 . . ?
H45A C45 H45B 109.5 . . ?
H45A C45 H45C 109.5 . . ?
H45B C45 H45C 109.5 . . ?
C47 C46 N4 121.7(2) . . ?
C47 C46 C51 120.9(2) . . ?
C51 C46 N4 117.3(2) . . ?
C46 C47 C52 123.4(2) . . ?
C48 C47 C46 117.9(2) . . ?
C48 C47 C52 118.7(2) . . ?
C47 C48 H48 119.1 . . ?
C49 C48 C47 121.7(2) . . ?
C49 C48 H48 119.1 . . ?
C48 C49 H49 120.1 . . ?
C50 C49 C48 119.7(2) . . ?
C50 C49 H49 120.1 . . ?
C49 C50 H50 119.6 . . ?
C49 C50 C51 120.9(2) . . ?
C51 C50 H50 119.6 . . ?
C46 C51 C55 121.0(2) . . ?
C50 C51 C46 118.8(2) . . ?
C50 C51 C55 120.1(2) . . ?
C47 C52 H52 107.6 . . ?
C47 C52 C53 111.0(2) . . ?
C47 C52 C54 111.6(2) . . ?
C53 C52 H52 107.6 . . ?
C54 C52 H52 107.6 . . ?
C54 C52 C53 111.2(3) . . ?
C52 C53 H53A 109.5 . . ?
C52 C53 H53B 109.5 . . ?
C52 C53 H53C 109.5 . . ?
H53A C53 H53B 109.5 . . ?
H53A C53 H53C 109.5 . . ?
H53B C53 H53C 109.5 . . ?
C52 C54 H54A 109.5 . . ?
C52 C54 H54B 109.5 . . ?
C52 C54 H54C 109.5 . . ?
H54A C54 H54B 109.5 . . ?
H54A C54 H54C 109.5 . . ?
H54B C54 H54C 109.5 . . ?
C51 C55 H55 108.2 . . ?
C51 C55 C56 110.1(2) . . ?
C56 C55 H55 108.2 . . ?
C57 C55 C51 112.1(3) . . ?
C57 C55 H55 108.2 . . ?
C57 C55 C56 110.1(3) . . ?
C55 C56 H56A 109.5 . . ?
C55 C56 H56B 109.5 . . ?
C55 C56 H56C 109.5 . . ?
H56A C56 H56B 109.5 . . ?
H56A C56 H56C 109.5 . . ?
H56B C56 H56C 109.5 . . ?
C55 C57 H57A 109.5 . . ?
C55 C57 H57B 109.5 . . ?
C55 C57 H57C 109.5 . . ?
H57A C57 H57B 109.5 . . ?
H57A C57 H57C 109.5 . . ?
H57B C57 H57C 109.5 . . ?
C31 C58 C59 123.0(2) . . ?
C31 C58 C60 122.5(2) . . ?
C59 C58 C60 114.5(2) . . ?
C58 C59 H59 118.5 . . ?
C60 C59 C58 122.9(2) 2_676 . ?
C60 C59 H59 118.5 2_676 . ?
C58 C60 H60 118.7 . . ?
C59 C60 C58 122.6(2) 2_676 . ?
C59 C60 H60 118.7 2_676 . ?

loop_
_geom_torsion_atom_site_label_1
_geom_torsion_atom_site_label_2
_geom_torsion_atom_site_label_3
_geom_torsion_atom_site_label_4
_geom_torsion
_geom_torsion_site_symmetry_1
_geom_torsion_site_symmetry_2
_geom_torsion_site_symmetry_3
_geom_torsion_site_symmetry_4
_geom_torsion_publ_flag
N1 C1 C28 C29 -13.1(4) . . . . ?
N1 C1 C28 C30 168.1(2) . . . . ?
N1 C2 C3 N2 -23.7(2) . . . . ?
N1 C4 C5 C6 -171.7(2) . . . . ?
N1 C4 C5 C10 7.0(3) . . . . ?
N1 C4 C9 C8 172.5(2) . . . . ?
N1 C4 C9 C13 -7.0(3) . . . . ?
N2 C1 C28 C29 166.4(2) . . . . ?
N2 C1 C28 C30 -12.3(4) . . . . ?
N2 C16 C17 C18 -172.8(2) . . . . ?
N2 C16 C17 C22 7.2(3) . . . . ?
N2 C16 C21 C20 171.5(2) . . . . ?
N2 C16 C21 C25 -8.7(3) . . . . ?
N3 C31 C58 C59 166.1(2) . . . . ?
N3 C31 C58 C60 -13.5(4) . . . . ?
N3 C32 C33 N4 -24.7(2) . . . . ?
N3 C34 C35 C36 -173.8(2) . . . . ?
N3 C34 C35 C40 5.5(4) . . . . ?
N3 C34 C39 C38 173.6(2) . . . . ?
N3 C34 C39 C43 -4.7(3) . . . . ?
N4 C31 C58 C59 -12.9(4) . . . . ?
N4 C31 C58 C60 167.5(2) . . . . ?
N4 C46 C47 C48 -176.4(2) . . . . ?
N4 C46 C47 C52 2.4(4) . . . . ?
N4 C46 C51 C50 175.6(2) . . . . ?
N4 C46 C51 C55 -3.6(3) . . . . ?
C1 N1 C2 C3 20.6(2) . . . . ?
C1 N1 C4 C5 -56.8(3) . . . . ?
C1 N1 C4 C9 129.1(2) . . . . ?
C1 N2 C3 C2 19.8(2) . . . . ?
C1 N2 C16 C17 -57.5(3) . . . . ?
C1 N2 C16 C21 129.4(2) . . . . ?
C1 C28 C29 C30 -177.9(2) . . . 2_565 ?
C1 C28 C30 C29 177.9(2) . . . 2_565 ?
C2 N1 C1 N2 -8.9(2) . . . . ?
C2 N1 C1 C28 170.7(2) . . . . ?
C2 N1 C4 C5 83.9(3) . . . . ?
C2 N1 C4 C9 -90.3(3) . . . . ?
C3 N2 C1 N1 -7.4(2) . . . . ?
C3 N2 C1 C28 173.0(2) . . . . ?
C3 N2 C16 C17 86.3(3) . . . . ?
C3 N2 C16 C21 -86.8(3) . . . . ?
C4 N1 C1 N2 134.0(2) . . . . ?
C4 N1 C1 C28 -46.4(3) . . . . ?
C4 N1 C2 C3 -125.7(2) . . . . ?
C4 C5 C6 C7 -1.3(3) . . . . ?
C4 C5 C10 C11 117.7(3) . . . . ?
C4 C5 C10 C12 -117.9(3) . . . . ?
C4 C9 C13 C14 -122.1(2) . . . . ?
C4 C9 C13 C15 115.1(2) . . . . ?
C5 C4 C9 C8 -1.6(3) . . . . ?
C5 C4 C9 C13 178.9(2) . . . . ?
C5 C6 C7 C8 -0.3(4) . . . . ?
C6 C5 C10 C11 -63.6(3) . . . . ?
C6 C5 C10 C12 60.8(3) . . . . ?
C6 C7 C8 C9 1.0(4) . . . . ?
C7 C8 C9 C4 0.0(4) . . . . ?
C7 C8 C9 C13 179.5(2) . . . . ?
C8 C9 C13 C14 58.4(3) . . . . ?
C8 C9 C13 C15 -64.4(3) . . . . ?
C9 C4 C5 C6 2.3(3) . . . . ?
C9 C4 C5 C10 -179.1(2) . . . . ?
C10 C5 C6 C7 179.9(2) . . . . ?
C16 N2 C1 N1 138.2(2) . . . . ?
C16 N2 C1 C28 -41.4(3) . . . . ?
C16 N2 C3 C2 -129.3(2) . . . . ?
C16 C17 C18 C19 1.8(3) . . . . ?
C16 C17 C22 C23 110.0(3) . . . . ?
C16 C17 C22 C24 -125.6(2) . . . . ?
C16 C21 C25 C26 -125.2(2) . . . . ?
C16 C21 C25 C27 111.4(3) . . . . ?
C17 C16 C21 C20 -1.5(3) . . . . ?
C17 C16 C21 C25 178.2(2) . . . . ?
C17 C18 C19 C20 -2.1(4) . . . . ?
C18 C17 C22 C23 -69.9(3) . . . . ?
C18 C17 C22 C24 54.5(3) . . . . ?
C18 C19 C20 C21 0.5(4) . . . . ?
C19 C20 C21 C16 1.3(3) . . . . ?
C19 C20 C21 C25 -178.5(2) . . . . ?
C20 C21 C25 C26 54.5(3) . . . . ?
C20 C21 C25 C27 -68.9(3) . . . . ?
C21 C16 C17 C18 0.0(3) . . . . ?
C21 C16 C17 C22 -179.9(2) . . . . ?
C22 C17 C18 C19 -178.2(2) . . . . ?
C29 C28 C30 C29 -0.9(4) . . . 2_565 ?
C30 C28 C29 C30 0.9(4) . . . 2_565 ?
C31 N3 C32 C33 21.2(3) . . . . ?
C31 N3 C34 C35 -57.2(3) . . . . ?
C31 N3 C34 C39 127.8(2) . . . . ?
C31 N4 C33 C32 21.0(3) . . . . ?
C31 N4 C46 C47 -55.7(3) . . . . ?
C31 N4 C46 C51 128.7(2) . . . . ?
C31 C58 C59 C60 -179.7(2) . . . 2_676 ?
C31 C58 C60 C59 179.7(2) . . . 2_676 ?
C32 N3 C31 N4 -8.9(3) . . . . ?
C32 N3 C31 C58 172.0(2) . . . . ?
C32 N3 C34 C35 86.3(3) . . . . ?
C32 N3 C34 C39 -88.7(3) . . . . ?
C33 N4 C31 N3 -8.3(3) . . . . ?
C33 N4 C31 C58 170.9(2) . . . . ?
C33 N4 C46 C47 88.0(3) . . . . ?
C33 N4 C46 C51 -87.6(3) . . . . ?
C34 N3 C31 N4 136.7(2) . . . . ?
C34 N3 C31 C58 -42.4(4) . . . . ?
C34 N3 C32 C33 -127.3(2) . . . . ?
C34 C35 C36 C37 0.3(4) . . . . ?
C34 C35 C40 C41 -117.7(3) . . . . ?
C34 C35 C40 C42 117.1(3) . . . . ?
C34 C39 C43 C44 106.2(3) . . . . ?
C34 C39 C43 C45 -129.7(3) . . . . ?
C35 C34 C39 C38 -1.5(4) . . . . ?
C35 C34 C39 C43 -179.7(2) . . . . ?
C35 C36 C37 C38 -1.2(4) . . . . ?
C36 C35 C40 C41 61.6(3) . . . . ?
C36 C35 C40 C42 -63.6(3) . . . . ?
C36 C37 C38 C39 0.7(4) . . . . ?
C37 C38 C39 C34 0.6(4) . . . . ?
C37 C38 C39 C43 178.9(2) . . . . ?
C38 C39 C43 C44 -72.0(3) . . . . ?
C38 C39 C43 C45 52.1(3) . . . . ?
C39 C34 C35 C36 1.0(4) . . . . ?
C39 C34 C35 C40 -179.7(2) . . . . ?
C40 C35 C36 C37 -179.0(2) . . . . ?
C46 N4 C31 N3 137.7(2) . . . . ?
C46 N4 C31 C58 -43.2(4) . . . . ?
C46 N4 C33 C32 -127.5(2) . . . . ?
C46 C47 C48 C49 1.1(4) . . . . ?
C46 C47 C52 C53 -121.4(3) . . . . ?
C46 C47 C52 C54 114.0(3) . . . . ?
C46 C51 C55 C56 101.2(3) . . . . ?
C46 C51 C55 C57 -135.9(3) . . . . ?
C47 C46 C51 C50 0.0(4) . . . . ?
C47 C46 C51 C55 -179.2(2) . . . . ?
C47 C48 C49 C50 -0.4(4) . . . . ?
C48 C47 C52 C53 57.4(3) . . . . ?
C48 C47 C52 C54 -67.2(3) . . . . ?
C48 C49 C50 C51 -0.6(4) . . . . ?
C49 C50 C51 C46 0.8(4) . . . . ?
C49 C50 C51 C55 180.0(2) . . . . ?
C50 C51 C55 C56 -78.0(3) . . . . ?
C50 C51 C55 C57 44.9(4) . . . . ?
C51 C46 C47 C48 -1.0(3) . . . . ?
C51 C46 C47 C52 177.8(2) . . . . ?
C52 C47 C48 C49 -177.7(2) . . . . ?
C59 C58 C60 C59 0.1(4) . . . 2_676 ?
C60 C58 C59 C60 -0.1(4) . . . 2_676 ?

_shelx_res_file                  
;
TITL rottschaefer54 in P-1 #2
    rottschaefer54.res
    created by SHELXL-2016/6 at 09:07:25 on 17-Nov-2017
REM reset to P-1 #2
CELL 1.54184 10.418465 10.524381 25.196581 97.9683 90.2828 110.0925
ZERR 2 0.000451 0.000515 0.000688 0.0031 0.0029 0.0042
LATT 1
SFAC C H N
UNIT 120 160 8

L.S. 11
PLAN  5
BOND $h
more -1
conf
fmap 2
acta
SHEL 99 0.81
OMIT -6 7 2
OMIT 2 -2 12
OMIT -6 -2 11
OMIT 1 -3 15
REM <olex2.extras>
REM <HklSrc "%.\\rottschaefer54.hkl">
REM </olex2.extras>

WGHT    0.119400    1.883000
FVAR       4.59865
N1    3    0.155941    0.615660    0.143798    11.00000    0.02770    0.02337 =
         0.02513    0.00306   -0.00473    0.00651
N2    3    0.048575    0.761757    0.126169    11.00000    0.03145    0.02425 =
         0.02259    0.00398   -0.00214    0.00759
N3    3    0.648661    0.846048    0.379571    11.00000    0.02492    0.03538 =
         0.02619    0.00178   -0.00163    0.01123
N4    3    0.494016    0.928246    0.346837    11.00000    0.02490    0.03503 =
         0.02687    0.00497   -0.00259    0.00891
C1    1    0.078174    0.645720    0.104770    11.00000    0.02381    0.02147 =
         0.02654    0.00498   -0.00196    0.00500
C2    1    0.195971    0.728716    0.189203    11.00000    0.03574    0.02558 =
         0.02442    0.00056   -0.00633    0.00756
AFIX  23
H2A   2    0.288705    0.790417    0.186586    11.00000   -1.20000
H2B   2    0.189412    0.694212    0.223218    11.00000   -1.20000
AFIX   0
C3    1    0.092830    0.799779    0.183423    11.00000    0.03847    0.02742 =
         0.02425    0.00315   -0.00444    0.00920
AFIX  23
H3A   2    0.016332    0.767103    0.205789    11.00000   -1.20000
H3B   2    0.135208    0.898191    0.192904    11.00000   -1.20000
AFIX   0
C4    1    0.130344    0.480825    0.157322    11.00000    0.02683    0.02493 =
         0.02436    0.00435   -0.00557    0.00552
C5    1    0.002109    0.403769    0.174492    11.00000    0.02903    0.02926 =
         0.02351    0.00213   -0.00469    0.00516
C6    1   -0.009959    0.282668    0.193572    11.00000    0.02808    0.02902 =
         0.03114    0.00619   -0.00260    0.00267
AFIX  43
H6    2   -0.093329    0.231642    0.205754    11.00000   -1.20000
AFIX   0
C7    1    0.098984    0.236089    0.194900    11.00000    0.03852    0.02545 =
         0.03370    0.00749   -0.00645    0.00658
AFIX  43
H7    2    0.088537    0.154916    0.207983    11.00000   -1.20000
AFIX   0
C8    1    0.223181    0.310486    0.176746    11.00000    0.03241    0.02888 =
         0.03412    0.00616   -0.00734    0.01031
AFIX  43
H8    2    0.295729    0.278156    0.177205    11.00000   -1.20000
AFIX   0
C9    1    0.241361    0.433468    0.157726    11.00000    0.02742    0.02848 =
         0.02658    0.00459   -0.00508    0.00622
C10   1   -0.123070    0.448091    0.174309    11.00000    0.02543    0.02982 =
         0.03475    0.00457   -0.00317    0.00664
AFIX  13
H10   2   -0.096345    0.535555    0.160466    11.00000   -1.20000
AFIX   0
C11   1   -0.239069    0.344044    0.136570    11.00000    0.03253    0.04953 =
         0.05148   -0.00151   -0.01403    0.01251
AFIX 137
H11A  2   -0.206497    0.332456    0.101290    11.00000   -1.50000
H11B  2   -0.314240    0.376715    0.135005    11.00000   -1.50000
H11C  2   -0.269042    0.257866    0.149805    11.00000   -1.50000
AFIX   0
C12   1   -0.170966    0.470574    0.230800    11.00000    0.03411    0.04880 =
         0.03761    0.00759    0.00268    0.01300
AFIX 137
H12A  2   -0.199626    0.385783    0.245065    11.00000   -1.50000
H12B  2   -0.246361    0.503006    0.229510    11.00000   -1.50000
H12C  2   -0.097062    0.537087    0.253384    11.00000   -1.50000
AFIX   0
C13   1    0.380892    0.511973    0.138594    11.00000    0.02536    0.02907 =
         0.03651    0.00612   -0.00400    0.00671
AFIX  13
H13   2    0.374847    0.593022    0.125269    11.00000   -1.20000
AFIX   0
C14   1    0.425078    0.427093    0.093067    11.00000    0.02873    0.03783 =
         0.04142    0.00444   -0.00110    0.00714
AFIX 137
H14A  2    0.512361    0.480919    0.081801    11.00000   -1.50000
H14B  2    0.358479    0.399666    0.063382    11.00000   -1.50000
H14C  2    0.432185    0.347306    0.105381    11.00000   -1.50000
AFIX   0
C15   1    0.488808    0.560248    0.185623    11.00000    0.02993    0.03602 =
         0.04333    0.00166   -0.00733    0.00598
AFIX 137
H15A  2    0.496586    0.482214    0.199208    11.00000   -1.50000
H15B  2    0.461797    0.616062    0.213591    11.00000   -1.50000
H15C  2    0.575565    0.612676    0.173497    11.00000   -1.50000
AFIX   0
C16   1    0.053641    0.872747    0.097756    11.00000    0.02951    0.02261 =
         0.02291    0.00260   -0.00371    0.00488
C17   1    0.175164    0.946706    0.075027    11.00000    0.02807    0.02780 =
         0.02387    0.00168   -0.00270    0.00546
C18   1    0.177552    1.062426    0.053483    11.00000    0.02963    0.02786 =
         0.02798    0.00550   -0.00106    0.00350
AFIX  43
H18   2    0.255731    1.111141    0.037381    11.00000   -1.20000
AFIX   0
C19   1    0.067233    1.106877    0.055344    11.00000    0.03615    0.02415 =
         0.03111    0.00621   -0.00396    0.00553
AFIX  43
H19   2    0.072553    1.186156    0.041720    11.00000   -1.20000
AFIX   0
C20   1   -0.051162    1.032828    0.077581    11.00000    0.03057    0.02657 =
         0.03174    0.00165   -0.00327    0.00990
AFIX  43
H20   2   -0.125618    1.062544    0.078538    11.00000   -1.20000
AFIX   0
C21   1   -0.060797    0.914494    0.098569    11.00000    0.02774    0.02449 =
         0.02345    0.00280   -0.00260    0.00585
C22   1    0.302050    0.905309    0.073145    11.00000    0.02734    0.03025 =
         0.03388    0.00650    0.00027    0.00643
AFIX  13
H22   2    0.286055    0.830325    0.094256    11.00000   -1.20000
AFIX   0
C23   1    0.325141    0.852240    0.015618    11.00000    0.03428    0.04028 =
         0.04089    0.00399    0.00465    0.01229
AFIX 137
H23A  2    0.245214    0.776758    0.000992    11.00000   -1.50000
H23B  2    0.402527    0.822494    0.015691    11.00000   -1.50000
H23C  2    0.342168    0.924178   -0.005914    11.00000   -1.50000
AFIX   0
C24   1    0.429287    1.023835    0.098613    11.00000    0.02748    0.04153 =
         0.04508    0.00262   -0.00264    0.00812
AFIX 137
H24A  2    0.451145    1.096412    0.077223    11.00000   -1.50000
H24B  2    0.505082    0.992127    0.100346    11.00000   -1.50000
H24C  2    0.411168    1.057057    0.134191    11.00000   -1.50000
AFIX   0
C25   1   -0.194493    0.833472    0.121512    11.00000    0.02692    0.02759 =
         0.03445    0.00480    0.00116    0.00661
AFIX  13
H25   2   -0.186162    0.748386    0.129937    11.00000   -1.20000
AFIX   0
C26   1   -0.315805    0.795456    0.080504    11.00000    0.02547    0.03814 =
         0.04747    0.01065    0.00037    0.00697
AFIX 137
H26A  2   -0.325790    0.877372    0.071475    11.00000   -1.50000
H26B  2   -0.397934    0.742642    0.095633    11.00000   -1.50000
H26C  2   -0.299658    0.742546    0.048725    11.00000   -1.50000
AFIX   0
C27   1   -0.221717    0.911777    0.173280    11.00000    0.03959    0.03616 =
         0.04137    0.00338    0.01111    0.00324
AFIX 137
H27A  2   -0.145757    0.934129    0.198845    11.00000   -1.50000
H27B  2   -0.303478    0.856046    0.187749    11.00000   -1.50000
H27C  2   -0.233048    0.994433    0.165824    11.00000   -1.50000
AFIX   0
C28   1    0.038656    0.573668    0.053991    11.00000    0.02472    0.02284 =
         0.02591    0.00455   -0.00113    0.00487
C29   1    0.097161    0.473499    0.030726    11.00000    0.02589    0.02471 =
         0.02845    0.00734   -0.00473    0.00588
AFIX  43
H29   2    0.161385    0.455360    0.051308    11.00000   -1.20000
AFIX   0
C30   1   -0.062023    0.594465    0.019657    11.00000    0.02619    0.02373 =
         0.02844    0.00470   -0.00125    0.00688
AFIX  43
H30   2   -0.103816    0.656692    0.032761    11.00000   -1.20000
AFIX   0

C31   1    0.554486    0.911907    0.394202    11.00000    0.02223    0.02859 =
         0.03246    0.00537   -0.00424    0.00705
C32   1    0.634097    0.799270    0.321240    11.00000    0.03248    0.04495 =
         0.02843    0.00008   -0.00416    0.01518
AFIX  23
H32A  2    0.577812    0.703309    0.312939    11.00000   -1.20000
H32B  2    0.722624    0.813116    0.306251    11.00000   -1.20000
AFIX   0
C33   1    0.564374    0.889964    0.300284    11.00000    0.02963    0.04418 =
         0.02633    0.00451   -0.00192    0.01270
AFIX  23
H33A  2    0.631081    0.970122    0.289012    11.00000   -1.20000
H33B  2    0.499700    0.840052    0.270347    11.00000   -1.20000
AFIX   0
C34   1    0.783198    0.884506    0.404711    11.00000    0.02356    0.03527 =
         0.02392    0.00311   -0.00028    0.01157
C35   1    0.878727    1.018286    0.406771    11.00000    0.02864    0.03537 =
         0.02659    0.00373    0.00075    0.01082
C36   1    1.011915    1.044550    0.427141    11.00000    0.02887    0.03588 =
         0.03088    0.00271   -0.00127    0.00739
AFIX  43
H36   2    1.076193    1.132200    0.428994    11.00000   -1.20000
AFIX   0
C37   1    1.050053    0.943617    0.444515    11.00000    0.02599    0.04574 =
         0.02873    0.00101   -0.00283    0.01185
AFIX  43
H37   2    1.139662    0.962964    0.457290    11.00000   -1.20000
AFIX   0
C38   1    0.954931    0.813374    0.442950    11.00000    0.03028    0.04098 =
         0.03086    0.00552   -0.00153    0.01641
AFIX  43
H38   2    0.981148    0.745964    0.455136    11.00000   -1.20000
AFIX   0
C39   1    0.820161    0.781460    0.423368    11.00000    0.02703    0.03530 =
         0.02684    0.00445    0.00037    0.01029
C40   1    0.842987    1.132947    0.387326    11.00000    0.03078    0.03396 =
         0.03531    0.00657   -0.00256    0.00960
AFIX  13
H40   2    0.746570    1.095252    0.374345    11.00000   -1.20000
AFIX   0
C41   1    0.926868    1.186289    0.340687    11.00000    0.04051    0.04961 =
         0.05852    0.02663    0.00516    0.01397
AFIX 137
H41A  2    1.021769    1.227488    0.352557    11.00000   -1.50000
H41B  2    0.896156    1.253253    0.327812    11.00000   -1.50000
H41C  2    0.915596    1.111778    0.312271    11.00000   -1.50000
AFIX   0
C42   1    0.857300    1.248281    0.433937    11.00000    0.06839    0.04030 =
         0.05039   -0.00079   -0.01224    0.02582
AFIX 137
H42A  2    0.803229    1.211287    0.462595    11.00000   -1.50000
H42B  2    0.826018    1.315708    0.421790    11.00000   -1.50000
H42C  2    0.951609    1.290020    0.446594    11.00000   -1.50000
AFIX   0
C43   1    0.718467    0.636828    0.421136    11.00000    0.03013    0.03535 =
         0.04108    0.01011   -0.00104    0.01239
AFIX  13
H43   2    0.627413    0.638521    0.412304    11.00000   -1.20000
AFIX   0
C44   1    0.750346    0.539137    0.376737    11.00000    0.04058    0.03583 =
         0.04800    0.00544    0.00028    0.00860
AFIX 137
H44A  2    0.745443    0.569218    0.342759    11.00000   -1.50000
H44B  2    0.684890    0.448591    0.375935    11.00000   -1.50000
H44C  2    0.840720    0.538273    0.383643    11.00000   -1.50000
AFIX   0
C45   1    0.713376    0.584142    0.475313    11.00000    0.04823    0.04444 =
         0.04655    0.01739    0.00585    0.01273
AFIX 137
H45A  2    0.798769    0.573102    0.483333    11.00000   -1.50000
H45B  2    0.640350    0.497640    0.473414    11.00000   -1.50000
H45C  2    0.697830    0.648788    0.503019    11.00000   -1.50000
AFIX   0
C46   1    0.350526    0.904622    0.338823    11.00000    0.02501    0.03312 =
         0.02331    0.00087   -0.00462    0.00847
C47   1    0.250172    0.778960    0.344959    11.00000    0.03017    0.03539 =
         0.02378    0.00174   -0.00275    0.00974
C48   1    0.113551    0.762086    0.333393    11.00000    0.02651    0.03769 =
         0.02814    0.00150   -0.00111    0.00523
AFIX  43
H48   2    0.045535    0.680229    0.337833    11.00000   -1.20000
AFIX   0
C49   1    0.076778    0.863763    0.315532    11.00000    0.02483    0.04945 =
         0.02762    0.00292   -0.00371    0.01209
AFIX  43
H49   2   -0.014888    0.849867    0.307894    11.00000   -1.20000
AFIX   0
C50   1    0.176487    0.985929    0.309071    11.00000    0.03336    0.04177 =
         0.02936    0.00491   -0.00452    0.01661
AFIX  43
H50   2    0.151503    1.053875    0.296713    11.00000   -1.20000
AFIX   0
C51   1    0.314329    1.008983    0.320821    11.00000    0.03186    0.03485 =
         0.02838    0.00398   -0.00340    0.00994
C52   1    0.282945    0.660864    0.362332    11.00000    0.03077    0.03376 =
         0.03914    0.00801   -0.00054    0.00900
AFIX  13
H52   2    0.382814    0.687344    0.365488    11.00000   -1.20000
AFIX   0
C53   1    0.228392    0.533033    0.320076    11.00000    0.05822    0.03344 =
         0.06044    0.00211   -0.01184    0.01543
AFIX 137
H53A  2    0.130503    0.504993    0.315971    11.00000   -1.50000
H53B  2    0.253272    0.460691    0.331310    11.00000   -1.50000
H53C  2    0.267152    0.553161    0.286417    11.00000   -1.50000
AFIX   0
C54   1    0.229087    0.631562    0.417174    11.00000    0.05758    0.06585 =
         0.05141    0.02951    0.01016    0.02908
AFIX 137
H54A  2    0.267081    0.712560    0.443111    11.00000   -1.50000
H54B  2    0.255188    0.559251    0.427738    11.00000   -1.50000
H54C  2    0.131094    0.604432    0.415191    11.00000   -1.50000
AFIX   0
C55   1    0.422820    1.144378    0.313427    11.00000    0.03300    0.03654 =
         0.06052    0.01563   -0.00934    0.00722
AFIX  13
H55   2    0.507581    1.152300    0.332861    11.00000   -1.20000
AFIX   0
C56   1    0.451169    1.146755    0.253453    11.00000    0.04637    0.06774 =
         0.07135    0.04244   -0.00387    0.00371
AFIX 137
H56A  2    0.485293    1.074854    0.240629    11.00000   -1.50000
H56B  2    0.517976    1.233453    0.249065    11.00000   -1.50000
H56C  2    0.367874    1.133438    0.233354    11.00000   -1.50000
AFIX   0
C57   1    0.382356    1.265090    0.335538    11.00000    0.05364    0.03359 =
         0.12929    0.00297   -0.02034    0.01441
AFIX 137
H57A  2    0.300768    1.260600    0.316306    11.00000   -1.50000
H57B  2    0.454986    1.348407    0.331485    11.00000   -1.50000
H57C  2    0.365566    1.263075    0.372894    11.00000   -1.50000
AFIX   0
C58   1    0.527612    0.954405    0.445233    11.00000    0.02231    0.02996 =
         0.02887    0.00492   -0.00258    0.00568
C59   1    0.452680    1.047064    0.457449    11.00000    0.02477    0.03159 =
         0.02849    0.00486   -0.00419    0.00852
AFIX  43
H59   2    0.421012    1.078729    0.429217    11.00000   -1.20000
AFIX   0
C60   1    0.573214    0.910545    0.492117    11.00000    0.02261    0.03146 =
         0.03199    0.00381   -0.00297    0.00967
AFIX  43
H60   2    0.622038    0.851031    0.486979    11.00000   -1.20000
AFIX   0
HKLF 4


REM  rottschaefer54 in P-1 #2
REM R1 =  0.0716 for    7686 Fo > 4sig(Fo)  and  0.0881 for all    9804 data
REM    593 parameters refined using      0 restraints

END

WGHT      0.1193      1.8820

REM Highest difference peak  0.356,  deepest hole -0.318,  1-sigma level  0.073
Q1    1   0.2079  0.6814  0.0999  11.00000  0.05    0.36
Q2    1   0.2509  1.1626  0.3514  11.00000  0.05    0.32
Q3    1  -0.0614  0.9627  0.1803  11.00000  0.05    0.31
Q4    1   0.5530  0.4688  0.4306  11.00000  0.05    0.31
Q5    1   0.0968  0.8801  0.0722  11.00000  0.05    0.29
;
_shelx_res_checksum              54411
_olex2_date_sample_data_collection 2017-11-15
_olex2_submission_special_instructions 'No special instructions were received'
_oxdiff_exptl_absorpt_empirical_details 
;
Empirical correction (ABSPACK) includes:
- Absorption correction using spherical harmonics
- Frame scaling
- Detector area scaling
;
_oxdiff_exptl_absorpt_empirical_full_max 1.534
_oxdiff_exptl_absorpt_empirical_full_min 0.728
####################################################################### 
# 
# This file contains crystal structure data downloaded from the 
# Cambridge Structural Database (CSD) hosted by the Cambridge 
# Crystallographic Data Centre (CCDC).
# 
# Full information about CCDC data access policies and citation 
# guidelines are available at http://www.ccdc.cam.ac.uk/access/V1 
# 
# Audit and citation data items may have been added by the CCDC. 
# Please retain this information to preserve the provenance of 
# this file and to allow appropriate attribution of the data. 
# 
#######################################################################

data_rottschaefer57
_database_code_depnum_ccdc_archive 'CCDC 1826570'
_audit_update_record             
;
2018-02-28 deposited with the CCDC.
2018-04-23 downloaded from the CCDC.
;
_audit_creation_date             2017-11-23
_audit_creation_method           
;
Olex2 1.2
(compiled 2017.08.10 svn.r3458 for OlexSys, GUI svn.r5381)
;
_shelx_SHELXL_version_number     2016/6
_chemical_name_common            ?
_chemical_name_systematic        ?
_chemical_formula_moiety         'C66 H84 N4, C4 H8 O'
_chemical_formula_sum            'C70 H92 N4 O'
_chemical_formula_weight         1005.47
_chemical_melting_point          ?
_chemical_oxdiff_formula         'C66 H84 N4'
loop_
_atom_type_symbol
_atom_type_description
_atom_type_scat_dispersion_real
_atom_type_scat_dispersion_imag
_atom_type_scat_source
C C 0.0181 0.0091 'International Tables Vol C Tables 4.2.6.8 and 6.1.1.4'
H H 0.0000 0.0000 'International Tables Vol C Tables 4.2.6.8 and 6.1.1.4'
N N 0.0311 0.0180 'International Tables Vol C Tables 4.2.6.8 and 6.1.1.4'
O O 0.0492 0.0322 'International Tables Vol C Tables 4.2.6.8 and 6.1.1.4'

_shelx_space_group_comment       
;
The symmetry employed for this shelxl refinement is uniquely defined
by the following loop, which should always be used as a source of
symmetry information in preference to the above space-group names.
They are only intended as comments.
;
_space_group_crystal_system      triclinic
_space_group_IT_number           2
_space_group_name_H-M_alt        'P -1'
_space_group_name_Hall           '-P 1'
loop_
_space_group_symop_operation_xyz
'x, y, z'
'-x, -y, -z'

_cell_length_a                   9.3970(3)
_cell_length_b                   11.5574(5)
_cell_length_c                   15.1108(6)
_cell_angle_alpha                70.870(4)
_cell_angle_beta                 84.424(3)
_cell_angle_gamma                76.360(3)
_cell_volume                     1506.40(10)
_cell_formula_units_Z            1
_cell_measurement_reflns_used    11350
_cell_measurement_temperature    100.01(10)
_cell_measurement_theta_max      75.9740
_cell_measurement_theta_min      3.0880
_shelx_estimated_absorpt_T_max   0.987
_shelx_estimated_absorpt_T_min   0.844
_exptl_absorpt_coefficient_mu    0.488
_exptl_absorpt_correction_T_max  1.000
_exptl_absorpt_correction_T_min  0.600
_exptl_absorpt_correction_type   gaussian
_exptl_absorpt_process_details   
;
CrysAlisPro 1.171.39.15e (Rigaku Oxford Diffraction, 2015)
Numerical absorption correction based on gaussian integration over
			a multifaceted crystal model
Empirical absorption correction using spherical harmonics,
 implemented in SCALE3 ABSPACK scaling algorithm.
;
_exptl_absorpt_special_details   ?
_exptl_crystal_colour            'metallic green'
_exptl_crystal_colour_lustre     metallic
_exptl_crystal_colour_primary    green
_exptl_crystal_density_diffrn    1.108
_exptl_crystal_density_meas      ?
_exptl_crystal_density_method    ?
_exptl_crystal_description       plate
_exptl_crystal_F_000             548
loop_
_exptl_crystal_face_index_h
_exptl_crystal_face_index_k
_exptl_crystal_face_index_l
_exptl_crystal_face_perp_dist
0 0 1 0.0131
0 0 -1 0.0131
1 5 3 0.0917
0 -1 0 0.0752
0 1 0 0.0752
-5 -3 -1 0.1664
5 3 1 0.1664
5 5 1 0.1439
1 0 0 0.1740
-5 3 2 0.1701

_exptl_crystal_size_max          0.36
_exptl_crystal_size_mid          0.167
_exptl_crystal_size_min          0.026
loop_
_exptl_oxdiff_crystal_face_indexfrac_h
_exptl_oxdiff_crystal_face_indexfrac_k
_exptl_oxdiff_crystal_face_indexfrac_l
_exptl_oxdiff_crystal_face_x
_exptl_oxdiff_crystal_face_y
_exptl_oxdiff_crystal_face_z
-0.0010 0.0023 0.9997 -0.1017 -0.0194 -0.0302
0.0010 -0.0023 -0.9997 0.1017 0.0194 0.0302
1.0008 5.0042 2.9923 -0.2676 -0.0704 0.6138
-0.0010 -0.9996 0.0017 -0.0003 -0.0305 -0.1412
0.0010 0.9996 -0.0017 0.0003 0.0305 0.1412
-4.9971 -2.9983 -1.0040 -0.0791 0.7514 -0.3842
4.9971 2.9983 1.0040 0.0791 -0.7514 0.3842
4.9990 4.9974 1.0005 0.0797 -0.6904 0.6667
0.9991 -0.0005 0.0019 0.0360 -0.1647 -0.0019
-4.9944 3.0060 1.9847 -0.3825 0.8762 0.3727

_exptl_transmission_factor_max   ?
_exptl_transmission_factor_min   ?
_diffrn_reflns_av_R_equivalents  0.0269
_diffrn_reflns_av_unetI/netI     0.0217
_diffrn_reflns_Laue_measured_fraction_full 0.999
_diffrn_reflns_Laue_measured_fraction_max 0.998
_diffrn_reflns_limit_h_max       11
_diffrn_reflns_limit_h_min       -11
_diffrn_reflns_limit_k_max       14
_diffrn_reflns_limit_k_min       -13
_diffrn_reflns_limit_l_max       18
_diffrn_reflns_limit_l_min       -18
_diffrn_reflns_number            25880
_diffrn_reflns_point_group_measured_fraction_full 0.999
_diffrn_reflns_point_group_measured_fraction_max 0.998
_diffrn_reflns_theta_full        67.684
_diffrn_reflns_theta_max         72.127
_diffrn_reflns_theta_min         3.096
_diffrn_ambient_environment      N~2~
_diffrn_ambient_temperature      100.01(10)
_diffrn_detector                 'CCD plate'
_diffrn_detector_area_resol_mean 5.3114
_diffrn_detector_type            Atlas
_diffrn_measured_fraction_theta_full 0.999
_diffrn_measured_fraction_theta_max 0.998
_diffrn_measurement_details      
;
List of Runs (angles in degrees, time in seconds):

  # Type    Start    End  Width  t~exp~   \w     \q     \k     \f   Frames
#--------------------------------------------------------------------------
  1  \w    -94.00  -4.00   1.00    1.00    --  -24.12 -77.00 -90.00   90
  2  \w    -95.00 -65.00   1.00    1.00    --  -24.12 -38.00-180.00   30
  3  \w   -102.00 -34.00   1.00    1.00    --  -24.12 178.00 -90.00   68
  4  \w    -50.00   4.00   1.00    1.00    --  -24.12 -77.00 150.00   54
  5  \w    -68.00  -4.00   1.00    1.00    --  -24.12 -77.00  90.00   64
  6  \w    -42.00 -15.00   1.00    1.00    --  -24.12 -19.00-180.00   27
  7  \w    -82.00 -54.00   1.00    1.00    --  -24.12 -19.00-180.00   28
  8  \w    -35.00  -8.00   1.00    1.00    --  -24.12 -77.00   0.00   27
  9  \w   -101.00   6.00   1.00    1.00    --  -24.12 -19.00  60.00  107
 10  \w    -79.00 -54.00   1.00    1.00    --  -24.12 -77.00 150.00   25
 11  \w    -94.00 -61.00   1.00    1.00    --  -24.12 -77.00   0.00   33
 12  \w    -61.00 -13.00   1.00    1.00    --  -24.12 -38.00-180.00   48
 13  \w   -100.00 -73.00   1.00    1.00    --  -24.12 -19.00 -30.00   27
 14  \w    -55.00  -6.00   1.00    1.00    --  -24.12 -19.00 -30.00   49
 15  \w    -65.00 -18.00   1.00    1.00    --  -24.12 103.00-118.00   47
 16  \w    -73.00 -10.00   1.00    1.00    --  -24.12 -57.00 -30.00   63
 17  \w    -92.00 -56.00   1.00    1.00    --  -24.12-178.00-180.00   36
 18  \w    -98.00 -36.00   1.00    1.00    --  -24.12-178.00  90.00   62
 19  \w   -109.00 -34.00   1.00    1.00    --  -24.12 178.00   0.00   75
 20  \w      3.00  33.00   1.00    1.00    --   24.12  38.00 -90.00   30
 21  \w     20.00  57.00   1.00    1.00    --   24.12  57.00   0.00   37
 22  \w     36.00  63.00   1.00    1.00    --   24.12 -99.00  60.00   27
 23  \w     76.00 101.00   1.00    1.00    --   24.12  19.00  60.00   25
 24  \w     -7.00  43.00   1.00    1.00    --   24.12  19.00  60.00   50
 25  \w     48.00  73.00   1.00    1.00    --   24.12-116.00-128.30   25
 26  \w     86.00 111.00   1.00    1.33    --  111.00  61.00-180.00   25
 27  \w     85.00 112.00   1.00    1.33    --  111.00  61.00-120.00   27
 28  \w     94.00 121.00   1.00    1.33    --  111.00-125.00   0.00   27
 29  \w    115.00 177.00   1.00    1.33    --  111.00  61.00-180.00   62
 30  \w     81.00 112.00   1.00    1.33    --  111.00  77.00 -60.00   31
 31  \w     50.00 137.00   1.00    1.33    --  111.00 -77.00-120.00   87
 32  \w     84.00 110.00   1.00    1.33    --  111.00  66.00-170.20   26
 33  \w     44.00  77.00   1.00    1.33    --  111.00-125.00   0.00   33
 34  \w    134.00 161.00   1.00    1.33    --  111.00  77.00 150.00   27
 35  \w     42.00 113.00   1.00    1.33    --  111.00-125.00-180.00   71
 36  \w     81.00 107.00   1.00    1.33    --  111.00  77.00 150.00   26
 37  \w    113.00 178.00   1.00    1.33    --  111.00  77.00   0.00   65
 38  \w     86.00 113.00   1.00    1.33    --  111.00  61.00 -90.00   27
 39  \w     85.00 111.00   1.00    1.33    --  111.00  60.00  10.47   26
 40  \w     88.00 143.00   1.00    1.33    --  111.00  49.00   2.27   55
 41  \w     86.00 111.00   1.00    1.33    --  111.00  61.00 120.00   25
 42  \w    131.00 158.00   1.00    1.33    --  111.00  77.00  90.00   27
 43  \w     82.00 107.00   1.00    1.33    --  111.00  77.00  90.00   25
 44  \w     85.00 111.00   1.00    1.33    --  111.00  61.00  30.00   26
 45  \w     85.00 111.00   1.00    1.33    --  111.00  61.00 -30.00   26
 46  \w     81.00 108.00   1.00    1.33    --  111.00  77.00   0.00   27
 47  \w     85.00 111.00   1.00    1.33    --  111.00  61.00 150.00   26
 48  \w     81.00 107.00   1.00    1.33    --  111.00  77.00-150.00   26
 49  \w     85.00 112.00   1.00    1.33    --  111.00  61.00   0.00   27
 50  \w    124.00 151.00   1.00    1.33    --  111.00  45.00 -60.00   27
 51  \w     81.00 107.00   1.00    1.33    --  111.00  77.00 120.00   26
 52  \w    116.00 176.00   1.00    1.33    --  111.00  77.00 120.00   60
 53  \w     89.00 115.00   1.00    1.33    --  111.00  45.00 -60.00   26
 54  \w     41.00  94.00   1.00    1.33    --  111.00 -77.00  60.00   53
 55  \w    115.00 140.00   1.00    1.33    --  111.00 -77.00  60.00   25
 56  \w     89.00 116.00   1.00    1.33    --  111.00  45.00 -30.00   27
 57  \w     33.00  98.00   1.00    1.33    --  111.00 -94.00-150.00   65
 58  \w     89.00 121.00   1.00    1.33    --  111.00  45.00  60.00   32
 59  \w    133.00 160.00   1.00    1.33    --  111.00  65.00-128.53   27
 60  \w    132.00 177.00   1.00    1.33    --  111.00  62.00 -22.85   45
 61  \w    122.00 172.00   1.00    1.33    --  111.00  77.00  30.00   50
 62  \w     85.00 111.00   1.00    1.33    --  111.00  61.00  90.00   26
 63  \w     81.00 108.00   1.00    1.33    --  111.00  77.00  30.00   27
 64  \w    114.00 175.00   1.00    1.33    --  111.00  77.00-120.00   61
 65  \w     81.00 108.00   1.00    1.33    --  111.00  77.00-120.00   27
 66  \w     41.00 109.00   1.00    1.33    --  111.00 -94.00  30.00   68
 67  \w     84.00 110.00   1.00    1.33    --  111.00  65.00-128.53   26
 68  \w     85.00 122.00   1.00    1.33    --  111.00  61.00-150.00   37
 69  \w     89.00 143.00   1.00    1.33    --  111.00  45.00 120.00   54
 70  \w    122.00 176.00   1.00    1.33    --  111.00  77.00  60.00   54
 71  \w     89.00 134.00   1.00    1.33    --  111.00  45.00-180.00   45
 72  \w     89.00 116.00   1.00    1.33    --  111.00  45.00-150.00   27
 73  \w    151.00 176.00   1.00    1.33    --  111.00  45.00-150.00   25
 74  \w     92.00 119.00   1.00    1.33    --  111.00  45.00  30.00   27
 75  \w     85.00 143.00   1.00    1.33    --  111.00  61.00 -60.00   58
 76  \w     94.00 119.00   1.00    1.33    --  111.00-125.00-120.00   25
 77  \w     89.00 115.00   1.00    1.33    --  111.00  45.00 -90.00   26
 78  \w     89.00 123.00   1.00    1.33    --  111.00  45.00  90.00   34
 79  \w     81.00 107.00   1.00    1.33    --  111.00  77.00  60.00   26
;
_diffrn_measurement_device       'four-circle diffractometer'
_diffrn_measurement_device_type  'SuperNova, Dual, Cu at home/near, Atlas'
_diffrn_measurement_method       '\w scans'
_diffrn_orient_matrix_type       
'CrysAlisPro convention (1999,Acta A55,543-557)'
_diffrn_orient_matrix_UB_11      0.0362254000
_diffrn_orient_matrix_UB_12      0.0000593000
_diffrn_orient_matrix_UB_13      -0.1016568000
_diffrn_orient_matrix_UB_21      -0.1647963000
_diffrn_orient_matrix_UB_22      0.0306327000
_diffrn_orient_matrix_UB_23      -0.0196330000
_diffrn_orient_matrix_UB_31      -0.0017315000
_diffrn_orient_matrix_UB_32      0.1412455000
_diffrn_orient_matrix_UB_33      -0.0305041000
_diffrn_radiation_monochromator  mirror
_diffrn_radiation_probe          x-ray
_diffrn_radiation_type           CuK\a
_diffrn_radiation_wavelength     1.54184
_diffrn_source                   'micro-focus sealed X-ray tube'
_diffrn_source_type              'SuperNova (Cu) X-ray Source'
_reflns_Friedel_coverage         0.000
_reflns_Friedel_fraction_full    .
_reflns_Friedel_fraction_max     .
_reflns_number_gt                5051
_reflns_number_total             5928
_reflns_odcompleteness_completeness 99.81
_reflns_odcompleteness_iscentric 1
_reflns_odcompleteness_theta     71.98
_reflns_special_details          
;
 Reflections were merged by SHELXL according to the crystal
 class for the calculation of statistics and refinement.
 
 Structure factors included contributions from the .fab file.
 
 _reflns_Friedel_fraction is defined as the number of unique
 Friedel pairs measured divided by the number that would be
 possible theoretically, ignoring centric projections and
 systematic absences.
;
_reflns_threshold_expression     'I > 2\s(I)'
_computing_cell_refinement       'CrysAlisPro 1.171.39.15e (Rigaku OD, 2015)'
_computing_data_collection       'CrysAlisPro 1.171.39.15e (Rigaku OD, 2015)'
_computing_data_reduction        'CrysAlisPro 1.171.39.15e (Rigaku OD, 2015)'
_computing_molecular_graphics    'Olex2 (Dolomanov et al., 2009)'
_computing_publication_material  'Olex2 (Dolomanov et al., 2009)'
_computing_structure_refinement  'ShelXL (Sheldrick, 2015)'
_computing_structure_solution    'ShelXT (Sheldrick, 2015)'
_refine_diff_density_max         0.468
_refine_diff_density_min         -0.416
_refine_diff_density_rms         0.041
_refine_ls_extinction_coef       0.0023(4)
_refine_ls_extinction_expression Fc^*^=kFc[1+0.001xFc^2^\l^3^/sin(2\q)]^-1/4^
_refine_ls_extinction_method     'SHELXL-2016/6 (Sheldrick 2016)'
_refine_ls_goodness_of_fit_ref   1.038
_refine_ls_hydrogen_treatment    constr
_refine_ls_matrix_type           full
_refine_ls_number_parameters     337
_refine_ls_number_reflns         5928
_refine_ls_number_restraints     0
_refine_ls_R_factor_all          0.0563
_refine_ls_R_factor_gt           0.0483
_refine_ls_restrained_S_all      1.038
_refine_ls_shift/su_max          0.000
_refine_ls_shift/su_mean         0.000
_refine_ls_structure_factor_coef Fsqd
_refine_ls_weighting_details     
'w=1/[\s^2^(Fo^2^)+(0.0645P)^2^+0.5839P] where P=(Fo^2^+2Fc^2^)/3'
_refine_ls_weighting_scheme      calc
_refine_ls_wR_factor_gt          0.1243
_refine_ls_wR_factor_ref         0.1314
_refine_special_details          
'Disordered C4 H8 O near an inversion center was squeezed using the routine of Olex. The sum formular contains the solvent for further calculations. Disorder of C10, C11, C12 over two sites (74:26),SQUEEZE'
_olex2_refinement_description    
;
1. Fixed Uiso
 At 1.2 times of:
  All C(H) groups, All C(H,H) groups
 At 1.5 times of:
  All C(H,H,H) groups
2. Uiso/Uaniso restraints and constraints
Uanis(C10B) = Uanis(C10A)
Uanis(C12B) = Uanis(C12A)
Uanis(C11B) = Uanis(C11A)
3. Others
 Sof(C10B)=Sof(H10B)=Sof(C11B)=Sof(H11D)=Sof(H11E)=Sof(H11F)=Sof(C12B)=
 Sof(H12D)=Sof(H12E)=Sof(H12F)=1-FVAR(1)
 Sof(C10A)=Sof(H10A)=Sof(C11A)=Sof(H11A)=Sof(H11B)=Sof(H11C)=Sof(C12A)=
 Sof(H12A)=Sof(H12B)=Sof(H12C)=FVAR(1)
4.a Ternary CH refined with riding coordinates:
 C10A(H10A), C10B(H10B), C13(H13), C22(H22), C25(H25)
4.b Secondary CH2 refined with riding coordinates:
 C2(H2A,H2B), C3(H3A,H3B)
4.c Aromatic/amide H refined with riding coordinates:
 C6(H6), C7(H7), C8(H8), C18(H18), C19(H19), C20(H20), C29(H29), C30(H30),
 C32(H32), C33(H33)
4.d Idealised Me refined as rotating group:
 C11A(H11A,H11B,H11C), C11B(H11D,H11E,H11F), C12A(H12A,H12B,H12C), C12B(H12D,
 H12E,H12F), C14(H14A,H14B,H14C), C15(H15A,H15B,H15C), C23(H23A,H23B,H23C),
 C24(H24A,H24B,H24C), C26(H26A,H26B,H26C), C27(H27A,H27B,H27C)
;
_atom_sites_solution_hydrogens   geom
_atom_sites_solution_primary     dual
_atom_sites_solution_secondary   ?
loop_
_atom_site_label
_atom_site_type_symbol
_atom_site_fract_x
_atom_site_fract_y
_atom_site_fract_z
_atom_site_U_iso_or_equiv
_atom_site_adp_type
_atom_site_occupancy
_atom_site_site_symmetry_order
_atom_site_calc_flag
_atom_site_refinement_flags_posn
_atom_site_refinement_flags_adp
_atom_site_refinement_flags_occupancy
_atom_site_disorder_assembly
_atom_site_disorder_group
N1 N 0.82435(12) 0.28651(10) 0.72773(7) 0.0207(2) Uani 1 1 d . . . . .
N2 N 0.65312(11) 0.46477(10) 0.70828(7) 0.0187(2) Uani 1 1 d . . . . .
C1 C 0.77822(13) 0.39052(11) 0.75777(8) 0.0172(3) Uani 1 1 d . . . . .
C2 C 0.61938(15) 0.40686(15) 0.64199(11) 0.0314(3) Uani 1 1 d . . . . .
H2A H 0.611070 0.466047 0.579068 0.038 Uiso 1 1 calc R . . . .
H2B H 0.528050 0.379017 0.659690 0.038 Uiso 1 1 calc R . . . .
C3 C 0.7442(2) 0.29788(15) 0.64679(12) 0.0400(4) Uani 1 1 d . . . . .
H3A H 0.709336 0.222273 0.655315 0.048 Uiso 1 1 calc R . . . .
H3B H 0.805105 0.314027 0.590333 0.048 Uiso 1 1 calc R . . . .
C4 C 0.96358(15) 0.20019(13) 0.74464(9) 0.0251(3) Uani 1 1 d . . . . .
C5 C 1.09236(16) 0.23884(16) 0.70480(10) 0.0348(4) Uani 1 1 d . . . . .
C6 C 1.22463(18) 0.14986(18) 0.72517(11) 0.0453(5) Uani 1 1 d . . . . .
H6 H 1.311831 0.173190 0.700068 0.054 Uiso 1 1 calc R . . . .
C7 C 1.2281(2) 0.02809(17) 0.78184(12) 0.0459(5) Uani 1 1 d . . . . .
H7 H 1.317282 -0.029141 0.795393 0.055 Uiso 1 1 calc R . . . .
C8 C 1.0997(2) -0.00879(15) 0.81834(12) 0.0434(4) Uani 1 1 d . . . . .
H8 H 1.103094 -0.091485 0.855212 0.052 Uiso 1 1 calc R . . . .
C9 C 0.96407(18) 0.07638(14) 0.80077(10) 0.0322(3) Uani 1 1 d . . . . .
C10A C 1.0950(3) 0.3781(3) 0.6436(2) 0.0302(6) Uani 0.739(3) 1 d . . P A 1
H10A H 0.992833 0.423791 0.633826 0.036 Uiso 0.739(3) 1 calc R . P A 1
C10B C 1.0792(11) 0.3463(9) 0.6282(7) 0.0302(6) Uani 0.261(3) 1 d . . P A 2
H10B H 0.979512 0.396892 0.627940 0.036 Uiso 0.261(3) 1 calc R . P A 2
C11A C 1.1626(3) 0.3796(3) 0.54692(17) 0.0492(7) Uani 0.739(3) 1 d . . P A 1
H11A H 1.264478 0.339019 0.553185 0.074 Uiso 0.739(3) 1 calc GR . P A 1
H11B H 1.152944 0.464777 0.506925 0.074 Uiso 0.739(3) 1 calc GR . P A 1
H11C H 1.112834 0.335871 0.520054 0.074 Uiso 0.739(3) 1 calc GR . P A 1
C11B C 1.1152(9) 0.3269(9) 0.5307(5) 0.0492(7) Uani 0.261(3) 1 d . . P A 2
H11D H 1.212617 0.277181 0.530335 0.074 Uiso 0.261(3) 1 calc GR . P A 2
H11E H 1.108573 0.406997 0.483165 0.074 Uiso 0.261(3) 1 calc GR . P A 2
H11F H 1.046537 0.284654 0.518282 0.074 Uiso 0.261(3) 1 calc GR . P A 2
C12A C 1.1696(3) 0.4485(3) 0.6880(2) 0.0420(6) Uani 0.739(3) 1 d . . P A 1
H12A H 1.123627 0.448154 0.747644 0.063 Uiso 0.739(3) 1 calc GR . P A 1
H12B H 1.160932 0.533473 0.647773 0.063 Uiso 0.739(3) 1 calc GR . P A 1
H12C H 1.271329 0.408179 0.696613 0.063 Uiso 0.739(3) 1 calc GR . P A 1
C12B C 1.1840(9) 0.4127(8) 0.6504(6) 0.0420(6) Uani 0.261(3) 1 d . . P A 2
H12D H 1.155153 0.428621 0.708789 0.063 Uiso 0.261(3) 1 calc GR . P A 2
H12E H 1.182659 0.490799 0.601416 0.063 Uiso 0.261(3) 1 calc GR . P A 2
H12F H 1.281118 0.361087 0.655223 0.063 Uiso 0.261(3) 1 calc GR . P A 2
C13 C 0.8238(2) 0.03600(15) 0.84299(13) 0.0435(4) Uani 1 1 d . . . . .
H13 H 0.742768 0.108672 0.821025 0.052 Uiso 1 1 calc R . . . .
C14 C 0.7972(3) -0.06847(19) 0.80919(17) 0.0750(8) Uani 1 1 d . . . . .
H14A H 0.790477 -0.038971 0.742179 0.112 Uiso 1 1 calc GR . . . .
H14B H 0.707530 -0.091746 0.836732 0.112 Uiso 1 1 calc GR . . . .
H14C H 0.877062 -0.140075 0.827499 0.112 Uiso 1 1 calc GR . . . .
C15 C 0.8224(2) -0.00257(17) 0.95002(13) 0.0462(4) Uani 1 1 d . . . . .
H15A H 0.902020 -0.072714 0.973728 0.069 Uiso 1 1 calc GR . . . .
H15B H 0.731327 -0.025709 0.974505 0.069 Uiso 1 1 calc GR . . . .
H15C H 0.832780 0.066521 0.968982 0.069 Uiso 1 1 calc GR . . . .
C16 C 0.52636(13) 0.52522(12) 0.75162(9) 0.0200(3) Uani 1 1 d . . . . .
C17 C 0.46155(14) 0.45779(13) 0.83469(10) 0.0258(3) Uani 1 1 d . . . . .
C18 C 0.33213(16) 0.51986(15) 0.86731(11) 0.0346(3) Uani 1 1 d . . . . .
H18 H 0.288010 0.477375 0.922290 0.041 Uiso 1 1 calc R . . . .
C19 C 0.26756(16) 0.64275(15) 0.82023(11) 0.0346(3) Uani 1 1 d . . . . .
H19 H 0.179910 0.681393 0.842712 0.041 Uiso 1 1 calc R . . . .
C20 C 0.33355(15) 0.70823(14) 0.73956(10) 0.0280(3) Uani 1 1 d . . . . .
H20 H 0.290435 0.791366 0.708571 0.034 Uiso 1 1 calc R . . . .
C21 C 0.46409(14) 0.65115(13) 0.70402(9) 0.0217(3) Uani 1 1 d . . . . .
C22 C 0.52369(15) 0.32179(14) 0.89132(11) 0.0314(3) Uani 1 1 d . . . . .
H22 H 0.612134 0.291458 0.858227 0.038 Uiso 1 1 calc R . . . .
C23 C 0.41740(19) 0.23712(17) 0.89936(17) 0.0546(5) Uani 1 1 d . . . . .
H23A H 0.328640 0.265714 0.930474 0.082 Uiso 1 1 calc GR . . . .
H23B H 0.461174 0.152539 0.934811 0.082 Uiso 1 1 calc GR . . . .
H23C H 0.395547 0.239838 0.837866 0.082 Uiso 1 1 calc GR . . . .
C24 C 0.5691(2) 0.31345(19) 0.98848(12) 0.0474(5) Uani 1 1 d . . . . .
H24A H 0.640102 0.363621 0.981544 0.071 Uiso 1 1 calc GR . . . .
H24B H 0.610962 0.227718 1.022378 0.071 Uiso 1 1 calc GR . . . .
H24C H 0.484592 0.343795 1.022283 0.071 Uiso 1 1 calc GR . . . .
C25 C 0.53390(15) 0.72636(13) 0.61550(9) 0.0253(3) Uani 1 1 d . . . . .
H25 H 0.629553 0.675155 0.605754 0.030 Uiso 1 1 calc R . . . .
C26 C 0.44138(18) 0.75490(16) 0.52971(11) 0.0377(4) Uani 1 1 d . . . . .
H26A H 0.428982 0.677734 0.523679 0.056 Uiso 1 1 calc GR . . . .
H26B H 0.489978 0.798963 0.474474 0.056 Uiso 1 1 calc GR . . . .
H26C H 0.347209 0.805886 0.537237 0.056 Uiso 1 1 calc GR . . . .
C27 C 0.55918(19) 0.84828(15) 0.62408(12) 0.0379(4) Uani 1 1 d . . . . .
H27A H 0.466527 0.902214 0.630230 0.057 Uiso 1 1 calc GR . . . .
H27B H 0.610484 0.889577 0.569076 0.057 Uiso 1 1 calc GR . . . .
H27C H 0.616397 0.829519 0.678298 0.057 Uiso 1 1 calc GR . . . .
C28 C 0.84117(13) 0.41930(12) 0.82494(8) 0.0177(3) Uani 1 1 d . . . . .
C29 C 0.80257(13) 0.54309(12) 0.83442(9) 0.0197(3) Uani 1 1 d . . . . .
H29 H 0.733931 0.604542 0.794360 0.024 Uiso 1 1 calc R . . . .
C30 C 0.86299(13) 0.57315(12) 0.89988(9) 0.0193(3) Uani 1 1 d . . . . .
H30 H 0.835021 0.654988 0.901923 0.023 Uiso 1 1 calc R . . . .
C31 C 0.96840(12) 0.48425(11) 0.96631(8) 0.0170(3) Uani 1 1 d . . . . .
C32 C 1.00344(13) 0.36021(12) 0.95771(9) 0.0190(3) Uani 1 1 d . . . . .
H32 H 1.068954 0.297933 0.999532 0.023 Uiso 1 1 calc R . . . .
C33 C 0.94581(13) 0.32943(12) 0.89169(9) 0.0194(3) Uani 1 1 d . . . . .
H33 H 0.974645 0.247754 0.889368 0.023 Uiso 1 1 calc R . . . .

loop_
_atom_site_aniso_label
_atom_site_aniso_U_11
_atom_site_aniso_U_22
_atom_site_aniso_U_33
_atom_site_aniso_U_23
_atom_site_aniso_U_13
_atom_site_aniso_U_12
N1 0.0229(5) 0.0200(6) 0.0198(5) -0.0086(4) -0.0030(4) -0.0018(4)
N2 0.0152(5) 0.0223(6) 0.0198(5) -0.0087(4) -0.0024(4) -0.0023(4)
C1 0.0154(5) 0.0161(6) 0.0187(6) -0.0044(5) 0.0009(4) -0.0030(4)
C2 0.0241(7) 0.0420(9) 0.0353(8) -0.0247(7) -0.0086(6) 0.0003(6)
C3 0.0552(10) 0.0302(8) 0.0363(8) -0.0170(7) -0.0252(8) 0.0068(7)
C4 0.0305(7) 0.0227(7) 0.0198(6) -0.0101(5) -0.0050(5) 0.0054(5)
C5 0.0291(7) 0.0425(9) 0.0211(7) -0.0066(6) 0.0013(5) 0.0088(6)
C6 0.0334(8) 0.0586(12) 0.0273(8) -0.0113(8) 0.0003(6) 0.0180(8)
C7 0.0457(10) 0.0468(10) 0.0371(9) -0.0224(8) -0.0150(7) 0.0243(8)
C8 0.0653(12) 0.0220(8) 0.0410(9) -0.0152(7) -0.0268(8) 0.0120(7)
C9 0.0470(9) 0.0214(7) 0.0300(7) -0.0117(6) -0.0156(6) 0.0004(6)
C10A 0.0193(10) 0.0341(17) 0.0281(12) -0.0004(9) 0.0015(8) -0.0031(10)
C10B 0.0193(10) 0.0341(17) 0.0281(12) -0.0004(9) 0.0015(8) -0.0031(10)
C11A 0.0367(13) 0.0639(19) 0.0296(11) 0.0011(11) 0.0073(9) -0.0036(11)
C11B 0.0367(13) 0.0639(19) 0.0296(11) 0.0011(11) 0.0073(9) -0.0036(11)
C12A 0.0341(10) 0.0407(15) 0.0476(16) -0.0017(11) -0.0019(11) -0.0186(10)
C12B 0.0341(10) 0.0407(15) 0.0476(16) -0.0017(11) -0.0019(11) -0.0186(10)
C13 0.0548(10) 0.0219(8) 0.0531(10) 0.0008(7) -0.0264(8) -0.0147(7)
C14 0.123(2) 0.0380(11) 0.0725(15) -0.0004(10) -0.0500(15) -0.0392(13)
C15 0.0464(10) 0.0328(9) 0.0543(11) 0.0010(8) -0.0123(8) -0.0156(7)
C16 0.0147(5) 0.0239(7) 0.0229(6) -0.0101(5) -0.0015(5) -0.0029(5)
C17 0.0190(6) 0.0281(7) 0.0283(7) -0.0068(6) 0.0012(5) -0.0049(5)
C18 0.0244(7) 0.0377(9) 0.0339(8) -0.0052(7) 0.0085(6) -0.0045(6)
C19 0.0223(7) 0.0385(9) 0.0384(8) -0.0134(7) 0.0055(6) 0.0014(6)
C20 0.0228(6) 0.0271(7) 0.0321(7) -0.0107(6) -0.0027(5) 0.0015(5)
C21 0.0197(6) 0.0245(7) 0.0226(6) -0.0098(5) -0.0031(5) -0.0033(5)
C22 0.0218(6) 0.0293(8) 0.0340(8) -0.0001(6) 0.0060(6) -0.0052(6)
C23 0.0282(8) 0.0340(9) 0.0844(15) 0.0062(9) 0.0015(8) -0.0106(7)
C24 0.0420(9) 0.0511(11) 0.0302(8) 0.0005(8) 0.0045(7) 0.0049(8)
C25 0.0242(6) 0.0238(7) 0.0235(6) -0.0050(5) -0.0021(5) 0.0004(5)
C26 0.0413(9) 0.0403(9) 0.0262(7) -0.0087(7) -0.0073(6) 0.0013(7)
C27 0.0430(9) 0.0294(8) 0.0395(8) -0.0055(7) -0.0014(7) -0.0121(7)
C28 0.0155(5) 0.0187(6) 0.0194(6) -0.0066(5) 0.0000(4) -0.0038(5)
C29 0.0172(6) 0.0193(6) 0.0214(6) -0.0054(5) -0.0034(5) -0.0021(5)
C30 0.0184(6) 0.0163(6) 0.0233(6) -0.0069(5) -0.0018(5) -0.0024(5)
C31 0.0141(5) 0.0183(6) 0.0187(6) -0.0056(5) 0.0011(4) -0.0048(5)
C32 0.0169(5) 0.0178(6) 0.0209(6) -0.0049(5) -0.0028(5) -0.0019(5)
C33 0.0196(6) 0.0171(6) 0.0217(6) -0.0069(5) -0.0012(5) -0.0026(5)

_geom_special_details            
;
 All esds (except the esd in the dihedral angle between two l.s. planes)
 are estimated using the full covariance matrix.  The cell esds are taken
 into account individually in the estimation of esds in distances, angles
 and torsion angles; correlations between esds in cell parameters are only
 used when they are defined by crystal symmetry.  An approximate (isotropic)
 treatment of cell esds is used for estimating esds involving l.s. planes.
;
loop_
_geom_bond_atom_site_label_1
_geom_bond_atom_site_label_2
_geom_bond_distance
_geom_bond_site_symmetry_2
_geom_bond_publ_flag
N1 C1 1.3830(16) . ?
N1 C3 1.4515(17) . ?
N1 C4 1.4333(16) . ?
N2 C1 1.3972(15) . ?
N2 C2 1.4674(16) . ?
N2 C16 1.4463(15) . ?
C1 C28 1.3862(17) . ?
C2 H2A 0.9700 . ?
C2 H2B 0.9700 . ?
C2 C3 1.493(2) . ?
C3 H3A 0.9700 . ?
C3 H3B 0.9700 . ?
C4 C5 1.401(2) . ?
C4 C9 1.403(2) . ?
C5 C6 1.400(2) . ?
C5 C10A 1.576(3) . ?
C5 C10B 1.382(10) . ?
C6 H6 0.9300 . ?
C6 C7 1.382(3) . ?
C7 H7 0.9300 . ?
C7 C8 1.379(3) . ?
C8 H8 0.9300 . ?
C8 C9 1.402(2) . ?
C9 C13 1.514(2) . ?
C10A H10A 0.9800 . ?
C10A C11A 1.532(4) . ?
C10A C12A 1.524(3) . ?
C10B H10B 0.9800 . ?
C10B C11B 1.556(11) . ?
C10B C12B 1.504(10) . ?
C11A H11A 0.9600 . ?
C11A H11B 0.9600 . ?
C11A H11C 0.9600 . ?
C11B H11D 0.9600 . ?
C11B H11E 0.9600 . ?
C11B H11F 0.9600 . ?
C12A H12A 0.9600 . ?
C12A H12B 0.9600 . ?
C12A H12C 0.9600 . ?
C12B H12D 0.9600 . ?
C12B H12E 0.9600 . ?
C12B H12F 0.9600 . ?
C13 H13 0.9800 . ?
C13 C14 1.534(2) . ?
C13 C15 1.530(3) . ?
C14 H14A 0.9600 . ?
C14 H14B 0.9600 . ?
C14 H14C 0.9600 . ?
C15 H15A 0.9600 . ?
C15 H15B 0.9600 . ?
C15 H15C 0.9600 . ?
C16 C17 1.4100(18) . ?
C16 C21 1.4043(18) . ?
C17 C18 1.393(2) . ?
C17 C22 1.525(2) . ?
C18 H18 0.9300 . ?
C18 C19 1.381(2) . ?
C19 H19 0.9300 . ?
C19 C20 1.383(2) . ?
C20 H20 0.9300 . ?
C20 C21 1.3968(18) . ?
C21 C25 1.5203(18) . ?
C22 H22 0.9800 . ?
C22 C23 1.526(2) . ?
C22 C24 1.535(2) . ?
C23 H23A 0.9600 . ?
C23 H23B 0.9600 . ?
C23 H23C 0.9600 . ?
C24 H24A 0.9600 . ?
C24 H24B 0.9600 . ?
C24 H24C 0.9600 . ?
C25 H25 0.9800 . ?
C25 C26 1.5326(19) . ?
C25 C27 1.530(2) . ?
C26 H26A 0.9600 . ?
C26 H26B 0.9600 . ?
C26 H26C 0.9600 . ?
C27 H27A 0.9600 . ?
C27 H27B 0.9600 . ?
C27 H27C 0.9600 . ?
C28 C29 1.4417(18) . ?
C28 C33 1.4448(17) . ?
C29 H29 0.9300 . ?
C29 C30 1.3597(18) . ?
C30 H30 0.9300 . ?
C30 C31 1.4429(17) . ?
C31 C31 1.408(2) 2_767 ?
C31 C32 1.4393(17) . ?
C32 H32 0.9300 . ?
C32 C33 1.3578(17) . ?
C33 H33 0.9300 . ?

loop_
_geom_angle_atom_site_label_1
_geom_angle_atom_site_label_2
_geom_angle_atom_site_label_3
_geom_angle
_geom_angle_site_symmetry_1
_geom_angle_site_symmetry_3
_geom_angle_publ_flag
C1 N1 C3 111.68(11) . . ?
C1 N1 C4 126.47(11) . . ?
C4 N1 C3 117.92(11) . . ?
C1 N2 C2 109.63(10) . . ?
C1 N2 C16 122.98(10) . . ?
C16 N2 C2 114.72(10) . . ?
N1 C1 N2 107.89(10) . . ?
N1 C1 C28 127.63(11) . . ?
C28 C1 N2 124.49(11) . . ?
N2 C2 H2A 110.6 . . ?
N2 C2 H2B 110.6 . . ?
N2 C2 C3 105.58(11) . . ?
H2A C2 H2B 108.8 . . ?
C3 C2 H2A 110.6 . . ?
C3 C2 H2B 110.6 . . ?
N1 C3 C2 103.73(12) . . ?
N1 C3 H3A 111.0 . . ?
N1 C3 H3B 111.0 . . ?
C2 C3 H3A 111.0 . . ?
C2 C3 H3B 111.0 . . ?
H3A C3 H3B 109.0 . . ?
C5 C4 N1 120.67(12) . . ?
C5 C4 C9 122.14(13) . . ?
C9 C4 N1 117.17(13) . . ?
C4 C5 C10A 123.06(15) . . ?
C6 C5 C4 117.57(15) . . ?
C6 C5 C10A 119.29(17) . . ?
C10B C5 C4 117.7(4) . . ?
C10B C5 C6 121.9(4) . . ?
C5 C6 H6 119.4 . . ?
C7 C6 C5 121.29(17) . . ?
C7 C6 H6 119.4 . . ?
C6 C7 H7 119.9 . . ?
C8 C7 C6 120.17(15) . . ?
C8 C7 H7 119.9 . . ?
C7 C8 H8 119.5 . . ?
C7 C8 C9 121.06(16) . . ?
C9 C8 H8 119.5 . . ?
C4 C9 C13 121.48(13) . . ?
C8 C9 C4 117.73(16) . . ?
C8 C9 C13 120.77(15) . . ?
C5 C10A H10A 106.9 . . ?
C11A C10A C5 109.4(2) . . ?
C11A C10A H10A 106.9 . . ?
C12A C10A C5 115.2(2) . . ?
C12A C10A H10A 106.9 . . ?
C12A C10A C11A 111.1(2) . . ?
C5 C10B H10B 108.9 . . ?
C5 C10B C11B 116.4(7) . . ?
C5 C10B C12B 102.2(6) . . ?
C11B C10B H10B 108.9 . . ?
C12B C10B H10B 108.9 . . ?
C12B C10B C11B 111.3(7) . . ?
C10A C11A H11A 109.5 . . ?
C10A C11A H11B 109.5 . . ?
C10A C11A H11C 109.5 . . ?
H11A C11A H11B 109.5 . . ?
H11A C11A H11C 109.5 . . ?
H11B C11A H11C 109.5 . . ?
C10B C11B H11D 109.5 . . ?
C10B C11B H11E 109.5 . . ?
C10B C11B H11F 109.5 . . ?
H11D C11B H11E 109.5 . . ?
H11D C11B H11F 109.5 . . ?
H11E C11B H11F 109.5 . . ?
C10A C12A H12A 109.5 . . ?
C10A C12A H12B 109.5 . . ?
C10A C12A H12C 109.5 . . ?
H12A C12A H12B 109.5 . . ?
H12A C12A H12C 109.5 . . ?
H12B C12A H12C 109.5 . . ?
C10B C12B H12D 109.5 . . ?
C10B C12B H12E 109.5 . . ?
C10B C12B H12F 109.5 . . ?
H12D C12B H12E 109.5 . . ?
H12D C12B H12F 109.5 . . ?
H12E C12B H12F 109.5 . . ?
C9 C13 H13 107.4 . . ?
C9 C13 C14 111.34(18) . . ?
C9 C13 C15 111.52(13) . . ?
C14 C13 H13 107.4 . . ?
C15 C13 H13 107.4 . . ?
C15 C13 C14 111.45(15) . . ?
C13 C14 H14A 109.5 . . ?
C13 C14 H14B 109.5 . . ?
C13 C14 H14C 109.5 . . ?
H14A C14 H14B 109.5 . . ?
H14A C14 H14C 109.5 . . ?
H14B C14 H14C 109.5 . . ?
C13 C15 H15A 109.5 . . ?
C13 C15 H15B 109.5 . . ?
C13 C15 H15C 109.5 . . ?
H15A C15 H15B 109.5 . . ?
H15A C15 H15C 109.5 . . ?
H15B C15 H15C 109.5 . . ?
C17 C16 N2 121.25(12) . . ?
C21 C16 N2 117.29(11) . . ?
C21 C16 C17 121.30(12) . . ?
C16 C17 C22 124.48(12) . . ?
C18 C17 C16 117.68(13) . . ?
C18 C17 C22 117.84(13) . . ?
C17 C18 H18 119.1 . . ?
C19 C18 C17 121.79(14) . . ?
C19 C18 H18 119.1 . . ?
C18 C19 H19 120.1 . . ?
C18 C19 C20 119.85(13) . . ?
C20 C19 H19 120.1 . . ?
C19 C20 H20 119.6 . . ?
C19 C20 C21 120.87(13) . . ?
C21 C20 H20 119.6 . . ?
C16 C21 C25 122.15(11) . . ?
C20 C21 C16 118.48(12) . . ?
C20 C21 C25 119.37(12) . . ?
C17 C22 H22 107.6 . . ?
C17 C22 C23 112.24(13) . . ?
C17 C22 C24 110.53(14) . . ?
C23 C22 H22 107.6 . . ?
C23 C22 C24 111.04(15) . . ?
C24 C22 H22 107.6 . . ?
C22 C23 H23A 109.5 . . ?
C22 C23 H23B 109.5 . . ?
C22 C23 H23C 109.5 . . ?
H23A C23 H23B 109.5 . . ?
H23A C23 H23C 109.5 . . ?
H23B C23 H23C 109.5 . . ?
C22 C24 H24A 109.5 . . ?
C22 C24 H24B 109.5 . . ?
C22 C24 H24C 109.5 . . ?
H24A C24 H24B 109.5 . . ?
H24A C24 H24C 109.5 . . ?
H24B C24 H24C 109.5 . . ?
C21 C25 H25 107.8 . . ?
C21 C25 C26 111.12(12) . . ?
C21 C25 C27 111.98(12) . . ?
C26 C25 H25 107.8 . . ?
C27 C25 H25 107.8 . . ?
C27 C25 C26 110.09(12) . . ?
C25 C26 H26A 109.5 . . ?
C25 C26 H26B 109.5 . . ?
C25 C26 H26C 109.5 . . ?
H26A C26 H26B 109.5 . . ?
H26A C26 H26C 109.5 . . ?
H26B C26 H26C 109.5 . . ?
C25 C27 H27A 109.5 . . ?
C25 C27 H27B 109.5 . . ?
C25 C27 H27C 109.5 . . ?
H27A C27 H27B 109.5 . . ?
H27A C27 H27C 109.5 . . ?
H27B C27 H27C 109.5 . . ?
C1 C28 C29 121.42(11) . . ?
C1 C28 C33 123.71(11) . . ?
C29 C28 C33 114.85(11) . . ?
C28 C29 H29 118.8 . . ?
C30 C29 C28 122.31(12) . . ?
C30 C29 H29 118.8 . . ?
C29 C30 H30 118.4 . . ?
C29 C30 C31 123.19(12) . . ?
C31 C30 H30 118.4 . . ?
C31 C31 C30 123.12(14) 2_767 . ?
C31 C31 C32 122.86(14) 2_767 . ?
C32 C31 C30 114.03(11) . . ?
C31 C32 H32 118.3 . . ?
C33 C32 C31 123.40(11) . . ?
C33 C32 H32 118.3 . . ?
C28 C33 H33 118.9 . . ?
C32 C33 C28 122.20(12) . . ?
C32 C33 H33 118.9 . . ?

loop_
_geom_torsion_atom_site_label_1
_geom_torsion_atom_site_label_2
_geom_torsion_atom_site_label_3
_geom_torsion_atom_site_label_4
_geom_torsion
_geom_torsion_site_symmetry_1
_geom_torsion_site_symmetry_2
_geom_torsion_site_symmetry_3
_geom_torsion_site_symmetry_4
_geom_torsion_publ_flag
N1 C1 C28 C29 165.68(12) . . . . ?
N1 C1 C28 C33 -16.0(2) . . . . ?
N1 C4 C5 C6 179.31(13) . . . . ?
N1 C4 C5 C10A 2.8(2) . . . . ?
N1 C4 C5 C10B -19.6(5) . . . . ?
N1 C4 C9 C8 -179.60(12) . . . . ?
N1 C4 C9 C13 -0.9(2) . . . . ?
N2 C1 C28 C29 -14.60(19) . . . . ?
N2 C1 C28 C33 163.74(11) . . . . ?
N2 C2 C3 N1 10.92(17) . . . . ?
N2 C16 C17 C18 -174.28(13) . . . . ?
N2 C16 C17 C22 5.9(2) . . . . ?
N2 C16 C21 C20 173.91(11) . . . . ?
N2 C16 C21 C25 -5.91(18) . . . . ?
C1 N1 C3 C2 -12.45(17) . . . . ?
C1 N1 C4 C5 -66.61(18) . . . . ?
C1 N1 C4 C9 114.56(15) . . . . ?
C1 N2 C2 C3 -6.35(16) . . . . ?
C1 N2 C16 C17 -49.89(17) . . . . ?
C1 N2 C16 C21 134.70(12) . . . . ?
C1 C28 C29 C30 179.96(12) . . . . ?
C1 C28 C33 C32 -178.80(12) . . . . ?
C2 N2 C1 N1 -1.24(14) . . . . ?
C2 N2 C1 C28 178.99(12) . . . . ?
C2 N2 C16 C17 87.80(15) . . . . ?
C2 N2 C16 C21 -87.60(14) . . . . ?
C3 N1 C1 N2 8.86(15) . . . . ?
C3 N1 C1 C28 -171.38(14) . . . . ?
C3 N1 C4 C5 89.13(17) . . . . ?
C3 N1 C4 C9 -89.70(16) . . . . ?
C4 N1 C1 N2 165.86(12) . . . . ?
C4 N1 C1 C28 -14.4(2) . . . . ?
C4 N1 C3 C2 -171.62(13) . . . . ?
C4 C5 C6 C7 0.5(2) . . . . ?
C4 C5 C10A C11A -122.6(2) . . . . ?
C4 C5 C10A C12A 111.5(2) . . . . ?
C4 C5 C10B C11B -101.8(7) . . . . ?
C4 C5 C10B C12B 136.7(5) . . . . ?
C4 C9 C13 C14 119.83(16) . . . . ?
C4 C9 C13 C15 -115.00(16) . . . . ?
C5 C4 C9 C8 1.6(2) . . . . ?
C5 C4 C9 C13 -179.75(14) . . . . ?
C5 C6 C7 C8 1.1(3) . . . . ?
C6 C5 C10A C11A 60.9(2) . . . . ?
C6 C5 C10A C12A -65.0(3) . . . . ?
C6 C5 C10B C11B 58.5(8) . . . . ?
C6 C5 C10B C12B -63.0(7) . . . . ?
C6 C7 C8 C9 -1.5(2) . . . . ?
C7 C8 C9 C4 0.1(2) . . . . ?
C7 C8 C9 C13 -178.53(15) . . . . ?
C8 C9 C13 C14 -61.5(2) . . . . ?
C8 C9 C13 C15 63.6(2) . . . . ?
C9 C4 C5 C6 -1.9(2) . . . . ?
C9 C4 C5 C10A -178.46(17) . . . . ?
C9 C4 C5 C10B 159.2(4) . . . . ?
C10A C5 C6 C7 177.21(18) . . . . ?
C10B C5 C6 C7 -159.8(4) . . . . ?
C16 N2 C1 N1 138.28(11) . . . . ?
C16 N2 C1 C28 -41.49(18) . . . . ?
C16 N2 C2 C3 -149.52(13) . . . . ?
C16 C17 C18 C19 0.6(2) . . . . ?
C16 C17 C22 C23 -120.12(17) . . . . ?
C16 C17 C22 C24 115.32(15) . . . . ?
C16 C21 C25 C26 110.78(14) . . . . ?
C16 C21 C25 C27 -125.65(14) . . . . ?
C17 C16 C21 C20 -1.49(19) . . . . ?
C17 C16 C21 C25 178.69(12) . . . . ?
C17 C18 C19 C20 -1.5(3) . . . . ?
C18 C17 C22 C23 60.1(2) . . . . ?
C18 C17 C22 C24 -64.50(17) . . . . ?
C18 C19 C20 C21 0.9(2) . . . . ?
C19 C20 C21 C16 0.5(2) . . . . ?
C19 C20 C21 C25 -179.63(13) . . . . ?
C20 C21 C25 C26 -69.04(16) . . . . ?
C20 C21 C25 C27 54.53(17) . . . . ?
C21 C16 C17 C18 0.9(2) . . . . ?
C21 C16 C17 C22 -178.88(13) . . . . ?
C22 C17 C18 C19 -179.58(15) . . . . ?
C28 C29 C30 C31 -1.10(19) . . . . ?
C29 C28 C33 C32 -0.36(17) . . . . ?
C29 C30 C31 C31 179.58(14) . . . 2_767 ?
C29 C30 C31 C32 -0.42(17) . . . . ?
C30 C31 C32 C33 1.56(17) . . . . ?
C31 C31 C32 C33 -178.44(14) 2_767 . . . ?
C31 C32 C33 C28 -1.18(19) . . . . ?
C33 C28 C29 C30 1.48(18) . . . . ?

_smtbx_masks_special_details     ?
loop_
_smtbx_masks_void_nr
_smtbx_masks_void_average_x
_smtbx_masks_void_average_y
_smtbx_masks_void_average_z
_smtbx_masks_void_volume
_smtbx_masks_void_count_electrons
_smtbx_masks_void_content
1 0.000 0.000 0.500 178.4 42.9 ?
2 0.479 -0.050 0.907 7.2 0.0 ?
3 0.521 0.050 0.093 7.2 0.0 ?

_shelx_res_file                  
;
TITL rottschaefer57_a.res in P-1
    rottschaefer57.res
    created by SHELXL-2016/6 at 16:51:02 on 23-Nov-2017
REM Old TITL rottschaefer57 in P-1
REM SHELXT solution in P-1
REM R1 0.193, Rweak 0.019, Alpha 0.095, Orientation as input
REM Formula found by SHELXT: C35 N2
CELL 1.54184 9.396994 11.557426 15.110768 70.8703 84.4244 76.3597
ZERR 1 0.000264 0.000497 0.000559 0.0036 0.0026 0.003
LATT 1
SFAC C H N O
UNIT 70 92 4 1
EADP C10B C10A
EADP C12B C12A
EADP C11B C11A

L.S. 11
PLAN  5
SIZE 0.026 0.167 0.36
BOND $H
list
more -1
conf
fmap 2
acta
ABIN
SHEL 99 0.81
REM <olex2.extras>
REM <HklSrc "%.\\rottschaefer57.hkl">
REM </olex2.extras>

WGHT    0.064500    0.583900
EXTI    0.002312
FVAR       6.16737   0.73916
N1    3    0.824353    0.286509    0.727730    11.00000    0.02290    0.02003 =
         0.01984   -0.00859   -0.00299   -0.00184
N2    3    0.653124    0.464773    0.708277    11.00000    0.01519    0.02227 =
         0.01977   -0.00869   -0.00241   -0.00226
C1    1    0.778221    0.390521    0.757771    11.00000    0.01540    0.01612 =
         0.01867   -0.00438    0.00093   -0.00297
C2    1    0.619380    0.406861    0.641986    11.00000    0.02411    0.04195 =
         0.03532   -0.02469   -0.00858    0.00027
AFIX  23
H2A   2    0.611070    0.466047    0.579068    11.00000   -1.20000
H2B   2    0.528050    0.379017    0.659690    11.00000   -1.20000
AFIX   0
C3    1    0.744242    0.297878    0.646790    11.00000    0.05516    0.03017 =
         0.03632   -0.01699   -0.02518    0.00675
AFIX  23
H3A   2    0.709336    0.222273    0.655315    11.00000   -1.20000
H3B   2    0.805105    0.314027    0.590333    11.00000   -1.20000
AFIX   0
C4    1    0.963576    0.200194    0.744644    11.00000    0.03050    0.02275 =
         0.01976   -0.01008   -0.00498    0.00544
C5    1    1.092362    0.238844    0.704798    11.00000    0.02908    0.04248 =
         0.02112   -0.00665    0.00125    0.00882
C6    1    1.224626    0.149859    0.725173    11.00000    0.03341    0.05861 =
         0.02726   -0.01129    0.00026    0.01801
AFIX  43
H6    2    1.311831    0.173190    0.700068    11.00000   -1.20000
AFIX   0
C7    1    1.228103    0.028094    0.781837    11.00000    0.04572    0.04682 =
         0.03714   -0.02244   -0.01500    0.02433
AFIX  43
H7    2    1.317282   -0.029141    0.795393    11.00000   -1.20000
AFIX   0
C8    1    1.099702   -0.008792    0.818343    11.00000    0.06531    0.02199 =
         0.04101   -0.01518   -0.02676    0.01205
AFIX  43
H8    2    1.103094   -0.091485    0.855212    11.00000   -1.20000
AFIX   0
C9    1    0.964069    0.076384    0.800770    11.00000    0.04703    0.02135 =
         0.02999   -0.01167   -0.01563    0.00038
PART 1
C10A  1    1.095029    0.378057    0.643586    21.00000    0.01930    0.03412 =
         0.02813   -0.00037    0.00148   -0.00313
AFIX  13
H10A  2    0.992833    0.423791    0.633826    21.00000   -1.20000
AFIX   0
PART 0
PART 2
C10B  1    1.079198    0.346273    0.628238   -21.00000    0.01930    0.03412 =
         0.02813   -0.00037    0.00148   -0.00313
AFIX  13
H10B  2    0.979512    0.396892    0.627940   -21.00000   -1.20000
AFIX   0
PART 0
PART 1
C11A  1    1.162628    0.379572    0.546919    21.00000    0.03674    0.06394 =
         0.02957    0.00111    0.00732   -0.00363
AFIX 137
H11A  2    1.264478    0.339019    0.553185    21.00000   -1.50000
H11B  2    1.152944    0.464777    0.506925    21.00000   -1.50000
H11C  2    1.112834    0.335871    0.520054    21.00000   -1.50000
AFIX   0
PART 0
PART 2
C11B  1    1.115178    0.326923    0.530658   -21.00000    0.03674    0.06394 =
         0.02957    0.00111    0.00732   -0.00363
AFIX 137
H11D  2    1.212617    0.277181    0.530335   -21.00000   -1.50000
H11E  2    1.108573    0.406997    0.483165   -21.00000   -1.50000
H11F  2    1.046537    0.284654    0.518282   -21.00000   -1.50000
AFIX   0
PART 0
PART 1
C12A  1    1.169634    0.448484    0.688016    21.00000    0.03406    0.04074 =
         0.04761   -0.00169   -0.00190   -0.01859
AFIX 137
H12A  2    1.123627    0.448154    0.747644    21.00000   -1.50000
H12B  2    1.160932    0.533473    0.647773    21.00000   -1.50000
H12C  2    1.271329    0.408179    0.696613    21.00000   -1.50000
AFIX   0
PART 0
PART 2
C12B  1    1.184006    0.412700    0.650422   -21.00000    0.03406    0.04074 =
         0.04761   -0.00169   -0.00190   -0.01859
AFIX 137
H12D  2    1.155153    0.428621    0.708789   -21.00000   -1.50000
H12E  2    1.182659    0.490799    0.601416   -21.00000   -1.50000
H12F  2    1.281118    0.361087    0.655223   -21.00000   -1.50000
AFIX   0
PART 0
C13   1    0.823822    0.036003    0.842995    11.00000    0.05484    0.02186 =
         0.05308    0.00085   -0.02641   -0.01474
AFIX  13
H13   2    0.742768    0.108672    0.821025    11.00000   -1.20000
AFIX   0
C14   1    0.797236   -0.068468    0.809189    11.00000    0.12323    0.03796 =
         0.07253   -0.00040   -0.04997   -0.03923
AFIX 137
H14A  2    0.790477   -0.038971    0.742179    11.00000   -1.50000
H14B  2    0.707530   -0.091746    0.836732    11.00000   -1.50000
H14C  2    0.877062   -0.140075    0.827499    11.00000   -1.50000
AFIX   0
C15   1    0.822350   -0.002566    0.950018    11.00000    0.04641    0.03280 =
         0.05430    0.00103   -0.01231   -0.01564
AFIX 137
H15A  2    0.902020   -0.072714    0.973728    11.00000   -1.50000
H15B  2    0.731327   -0.025709    0.974505    11.00000   -1.50000
H15C  2    0.832780    0.066521    0.968982    11.00000   -1.50000
AFIX   0
C16   1    0.526356    0.525220    0.751620    11.00000    0.01465    0.02395 =
         0.02292   -0.01008   -0.00153   -0.00292
C17   1    0.461549    0.457786    0.834688    11.00000    0.01902    0.02814 =
         0.02834   -0.00683    0.00123   -0.00492
C18   1    0.332127    0.519858    0.867309    11.00000    0.02438    0.03767 =
         0.03394   -0.00520    0.00849   -0.00447
AFIX  43
H18   2    0.288010    0.477375    0.922290    11.00000   -1.20000
AFIX   0
C19   1    0.267563    0.642746    0.820230    11.00000    0.02230    0.03852 =
         0.03842   -0.01345    0.00551    0.00135
AFIX  43
H19   2    0.179910    0.681393    0.842712    11.00000   -1.20000
AFIX   0
C20   1    0.333551    0.708234    0.739556    11.00000    0.02280    0.02708 =
         0.03208   -0.01075   -0.00273    0.00150
AFIX  43
H20   2    0.290435    0.791366    0.708571    11.00000   -1.20000
AFIX   0
C21   1    0.464092    0.651150    0.704016    11.00000    0.01969    0.02450 =
         0.02258   -0.00984   -0.00310   -0.00329
C22   1    0.523688    0.321789    0.891317    11.00000    0.02179    0.02934 =
         0.03404   -0.00012    0.00600   -0.00515
AFIX  13
H22   2    0.612134    0.291458    0.858227    11.00000   -1.20000
AFIX   0
C23   1    0.417405    0.237117    0.899363    11.00000    0.02819    0.03401 =
         0.08445    0.00619    0.00152   -0.01057
AFIX 137
H23A  2    0.328640    0.265714    0.930474    11.00000   -1.50000
H23B  2    0.461174    0.152539    0.934811    11.00000   -1.50000
H23C  2    0.395547    0.239838    0.837866    11.00000   -1.50000
AFIX   0
C24   1    0.569088    0.313450    0.988481    11.00000    0.04199    0.05107 =
         0.03023    0.00053    0.00448    0.00490
AFIX 137
H24A  2    0.640102    0.363621    0.981544    11.00000   -1.50000
H24B  2    0.610962    0.227718    1.022378    11.00000   -1.50000
H24C  2    0.484592    0.343795    1.022283    11.00000   -1.50000
AFIX   0
C25   1    0.533899    0.726363    0.615500    11.00000    0.02423    0.02379 =
         0.02353   -0.00504   -0.00214    0.00045
AFIX  13
H25   2    0.629553    0.675155    0.605754    11.00000   -1.20000
AFIX   0
C26   1    0.441375    0.754902    0.529710    11.00000    0.04127    0.04027 =
         0.02617   -0.00873   -0.00727    0.00129
AFIX 137
H26A  2    0.428982    0.677734    0.523679    11.00000   -1.50000
H26B  2    0.489978    0.798963    0.474474    11.00000   -1.50000
H26C  2    0.347209    0.805886    0.537237    11.00000   -1.50000
AFIX   0
C27   1    0.559183    0.848278    0.624075    11.00000    0.04298    0.02936 =
         0.03952   -0.00547   -0.00140   -0.01206
AFIX 137
H27A  2    0.466527    0.902214    0.630230    11.00000   -1.50000
H27B  2    0.610484    0.889577    0.569076    11.00000   -1.50000
H27C  2    0.616397    0.829519    0.678298    11.00000   -1.50000
AFIX   0
C28   1    0.841173    0.419298    0.824945    11.00000    0.01550    0.01870 =
         0.01941   -0.00656    0.00002   -0.00379
C29   1    0.802569    0.543092    0.834422    11.00000    0.01722    0.01928 =
         0.02139   -0.00542   -0.00338   -0.00208
AFIX  43
H29   2    0.733931    0.604542    0.794360    11.00000   -1.20000
AFIX   0
C30   1    0.862992    0.573154    0.899876    11.00000    0.01844    0.01629 =
         0.02327   -0.00688   -0.00175   -0.00241
AFIX  43
H30   2    0.835021    0.654988    0.901923    11.00000   -1.20000
AFIX   0
C31   1    0.968404    0.484252    0.966315    11.00000    0.01413    0.01831 =
         0.01869   -0.00562    0.00111   -0.00485
C32   1    1.003444    0.360214    0.957711    11.00000    0.01689    0.01777 =
         0.02095   -0.00493   -0.00277   -0.00190
AFIX  43
H32   2    1.068954    0.297933    0.999532    11.00000   -1.20000
AFIX   0
C33   1    0.945806    0.329425    0.891695    11.00000    0.01963    0.01707 =
         0.02165   -0.00691   -0.00120   -0.00258
AFIX  43
H33   2    0.974645    0.247754    0.889368    11.00000   -1.20000
AFIX   0
HKLF 4


REM  rottschaefer57_a.res in P-1
REM R1 =  0.0483 for    5051 Fo > 4sig(Fo)  and  0.0563 for all    5928 data
REM    337 parameters refined using      0 restraints

END

WGHT      0.0645      0.5839

REM Highest difference peak  0.468,  deepest hole -0.416,  1-sigma level  0.041
Q1    1   0.6719  0.2781  0.6800  11.00000  0.05    0.47
Q2    1   0.7604  0.2342  0.6171  11.00000  0.05    0.27
Q3    1   0.8958  0.0670  0.8282  11.00000  0.05    0.24
Q4    1   1.0593  0.2261  0.4910  11.00000  0.05    0.24
Q5    1   0.5342  0.4412  0.6016  11.00000  0.05    0.22
;
_shelx_res_checksum              37085
_shelx_fab_file                  
;
-11 -6 1 -0.0964 -0.0039
-11 -5 1 -0.1579 -0.0068
-11 -5 2 0.0640 0.0032
-11 -4 1 -0.1238 0.0038
-11 -4 2 0.0953 0.0012
-11 -4 3 -0.0170 -0.0008
-11 -3 1 0.0282 -0.0044
-11 -3 2 0.0792 -0.0020
-11 -3 3 -0.0989 0.0014
-11 -2 1 0.1616 -0.0130
-11 -2 2 -0.1152 0.0083
-11 -2 3 -0.0346 -0.0009
-11 -2 4 0.1027 -0.0009
-11 -1 1 0.1359 0.0032
-11 -1 2 -0.1938 0.0034
-11 -1 3 0.1117 -0.0036
-11 -1 4 0.0166 0.0003
-11 0 1 0.0481 0.0020
-11 0 2 -0.1126 -0.0032
-11 0 3 0.0899 0.0006
-11 1 1 -0.0115 -0.0067
-10 -8 1 0.0256 0.0005
-10 -8 2 0.0711 -0.0009
-10 -7 1 0.0858 0.0036
-10 -7 2 -0.0457 0.0007
-10 -7 3 0.0402 -0.0028
-10 -6 1 -0.1934 -0.0004
-10 -6 2 0.0684 -0.0031
-10 -6 3 0.0523 -0.0010
-10 -6 4 -0.1897 0.0045
-10 -6 5 0.2289 -0.0038
-10 -5 1 -0.3550 -0.0093
-10 -5 2 0.2065 0.0039
-10 -5 3 -0.0581 0.0011
-10 -5 4 -0.1143 0.0014
-10 -5 5 0.2807 -0.0048
-10 -5 6 -0.2986 0.0032
-10 -4 1 -0.2349 0.0036
-10 -4 2 0.2288 0.0025
-10 -4 3 -0.0853 -0.0024
-10 -4 4 -0.0550 0.0000
-10 -4 5 0.1751 -0.0020
-10 -4 6 -0.2586 0.0045
-10 -3 1 0.0361 0.0023
-10 -3 2 0.1384 -0.0051
-10 -3 3 -0.1636 0.0022
-10 -3 4 0.0485 0.0001
-10 -3 5 0.0590 0.0002
-10 -3 6 -0.1074 0.0011
-10 -3 7 0.1110 -0.0035
-10 -2 1 0.2322 -0.0077
-10 -2 2 -0.1724 0.0041
-10 -2 3 -0.0211 0.0005
-10 -2 4 0.1258 -0.0005
-10 -2 5 -0.1054 -0.0006
-10 -2 6 0.0719 -0.0007
-10 -2 7 -0.0756 0.0011
-10 -1 1 0.1644 0.0034
-10 -1 2 -0.3173 0.0008
-10 -1 3 0.2756 -0.0019
-10 -1 4 -0.0987 0.0008
-10 -1 5 -0.0556 -0.0010
-10 -1 6 0.1337 0.0012
-10 -1 7 -0.1788 0.0009
-10 0 1 -0.0311 0.0028
-10 0 2 -0.1002 -0.0051
-10 0 3 0.1949 0.0037
-10 0 4 -0.1961 -0.0016
-10 0 5 0.1055 0.0010
-10 0 6 0.0089 -0.0006
-10 0 7 -0.1048 0.0002
-10 1 1 -0.0541 -0.0045
-10 1 2 0.0934 0.0041
-10 1 3 -0.1011 -0.0022
-10 1 4 0.0505 0.0022
-10 1 5 0.0067 -0.0027
-10 1 6 -0.0199 0.0013
-10 1 7 -0.0079 0.0006
-10 2 1 0.1343 -0.0009
-10 2 2 0.0637 0.0045
-10 2 3 -0.2355 -0.0059
-10 2 4 0.3016 0.0064
-10 2 5 -0.2307 -0.0079
-10 2 6 0.1048 0.0086
-10 3 1 0.2221 0.0010
-10 3 2 -0.0124 -0.0003
-10 3 3 -0.2180 -0.0009
-10 3 4 0.4065 0.0009
-10 3 5 -0.4365 -0.0016
-10 4 1 0.1401 -0.0008
-10 4 2 -0.0318 -0.0019
-10 4 3 -0.1095 0.0016
-9 -10 1 -0.0379 0.0018
-9 -9 1 -0.1628 0.0066
-9 -9 2 0.1781 -0.0028
-9 -9 3 -0.1285 -0.0042
-9 -8 1 -0.0178 0.0007
-9 -8 2 0.2047 -0.0020
-9 -8 3 -0.2399 -0.0009
-9 -8 4 0.1757 0.0069
-9 -8 5 -0.0828 -0.0082
-9 -7 1 0.0702 0.0042
-9 -7 2 0.0239 0.0006
-9 -7 3 -0.0718 -0.0024
-9 -7 4 0.0580 0.0033
-9 -7 5 -0.0501 -0.0066
-9 -7 6 0.0664 0.0076
-9 -6 1 -0.1778 0.0037
-9 -6 2 0.0525 -0.0061
-9 -6 3 0.0386 0.0012
-9 -6 4 -0.1701 0.0024
-9 -6 5 0.2321 -0.0026
-9 -6 6 -0.1422 0.0040
-9 -6 7 -0.0054 -0.0053
-9 -5 1 -0.2931 -0.0097
-9 -5 2 0.1140 0.0018
-9 -5 3 0.0177 0.0035
-9 -5 4 -0.1640 -0.0007
-9 -5 5 0.3395 -0.0028
-9 -5 6 -0.3840 0.0019
-9 -5 7 0.2350 -0.0009
-9 -5 8 -0.0569 0.0013
-9 -4 1 -0.0502 0.0012
-9 -4 2 0.0322 0.0038
-9 -4 3 0.0785 -0.0023
-9 -4 4 -0.1502 -0.0001
-9 -4 5 0.2296 -0.0018
-9 -4 6 -0.3348 0.0039
-9 -4 7 0.3422 -0.0015
-9 -4 8 -0.2110 -0.0021
-9 -3 1 0.2947 0.0093
-9 -3 2 -0.1245 -0.0075
-9 -3 3 0.0721 0.0027
-9 -3 4 -0.0957 -0.0000
-9 -3 5 0.0953 -0.0001
-9 -3 6 -0.1038 0.0009
-9 -3 7 0.1540 -0.0020
-9 -3 8 -0.1748 0.0005
-9 -3 9 0.1230 0.0028
-9 -2 1 0.3799 -0.0010
-9 -2 2 -0.3531 -0.0026
-9 -2 3 0.1789 0.0035
-9 -2 4 -0.0255 -0.0012
-9 -2 5 -0.0728 -0.0004
-9 -2 6 0.1502 -0.0010
-9 -2 7 -0.1775 0.0025
-9 -2 8 0.1263 -0.0012
-9 -2 9 -0.0425 -0.0006
-9 -1 1 0.1310 -0.0042
-9 -1 2 -0.3407 0.0010
-9 -1 3 0.3815 0.0001
-9 -1 4 -0.2346 0.0007
-9 -1 5 0.0054 -0.0018
-9 -1 6 0.2131 0.0014
-9 -1 7 -0.3655 0.0012
-9 -1 8 0.4023 -0.0031
-9 -1 9 -0.3173 0.0013
-9 -1 10 0.1701 0.0020
-9 0 1 -0.1718 -0.0035
-9 0 2 0.0455 -0.0001
-9 0 3 0.1401 0.0033
-9 0 4 -0.2690 -0.0024
-9 0 5 0.2237 0.0005
-9 0 6 -0.0149 -0.0004
-9 0 7 -0.2388 0.0009
-9 0 8 0.4002 -0.0013
-9 0 9 -0.3984 0.0011
-9 0 10 0.2698 0.0001
-9 1 1 -0.2251 0.0019
-9 1 2 0.3459 0.0011
-9 1 3 -0.3766 0.0004
-9 1 4 0.2387 -0.0018
-9 1 5 -0.0256 0.0006
-9 1 6 -0.0724 -0.0003
-9 1 7 -0.0169 0.0022
-9 1 8 0.1847 -0.0029
-9 1 9 -0.2717 0.0013
-9 1 10 0.2193 -0.0001
-9 2 1 0.0023 0.0035
-9 2 2 0.3430 -0.0008
-9 2 3 -0.6187 -0.0020
-9 2 4 0.7403 0.0023
-9 2 5 -0.6102 -0.0030
-9 2 6 0.3152 0.0050
-9 2 7 -0.0769 -0.0048
-9 2 8 0.0122 0.0018
-9 2 9 -0.0511 0.0004
-9 3 1 0.2982 0.0023
-9 3 2 0.2409 -0.0013
-9 3 3 -0.6770 -0.0009
-9 3 4 0.9745 0.0015
-9 3 5 -1.0438 -0.0009
-9 3 6 0.8141 0.0024
-9 3 7 -0.4095 -0.0061
-9 3 8 0.0732 0.0076
-9 3 9 0.0769 -0.0053
-9 4 1 0.3939 0.0032
-9 4 2 0.0756 -0.0048
-9 4 3 -0.5833 0.0020
-9 4 4 0.9959 0.0007
-9 4 5 -1.2206 0.0002
-9 4 6 1.1518 -0.0023
-9 4 7 -0.7788 0.0013
-9 4 8 0.3068 0.0023
-9 5 1 0.1747 -0.0026
-9 5 2 -0.0402 -0.0027
-9 5 3 -0.2668 0.0049
-9 5 4 0.6308 -0.0018
-9 5 5 -0.9285 -0.0016
-9 5 6 1.0498 0.0010
-9 5 7 -0.8930 0.0013
-9 6 1 -0.0811 -0.0006
-9 6 2 -0.0165 0.0022
-9 6 3 -0.0257 0.0004
-9 6 4 0.1842 -0.0024
-8 -11 1 -0.1324 -0.0027
-8 -10 1 -0.1501 0.0000
-8 -10 2 0.1298 0.0028
-8 -10 3 -0.0639 -0.0031
-8 -9 1 0.0457 0.0061
-8 -9 2 0.0856 -0.0032
-8 -9 3 -0.0991 -0.0023
-8 -9 4 0.0440 0.0036
-8 -9 5 0.0064 -0.0000
-8 -8 1 0.2074 -0.0030
-8 -8 2 -0.0637 -0.0006
-8 -8 3 -0.0437 0.0011
-8 -8 4 0.0749 0.0023
-8 -8 5 -0.0685 -0.0032
-8 -8 6 0.0848 -0.0016
-8 -7 1 0.0967 -0.0025
-8 -7 2 -0.1105 0.0053
-8 -7 3 0.0876 -0.0031
-8 -7 4 -0.0695 -0.0005
-8 -7 5 0.0149 -0.0006
-8 -7 6 0.0894 0.0025
-8 -7 7 -0.2018 0.0010
-8 -7 8 0.2493 -0.0051
-8 -6 1 -0.0579 0.0016
-8 -6 2 -0.0689 -0.0033
-8 -6 3 0.1116 0.0008
-8 -6 4 -0.2019 -0.0010
-8 -6 5 0.2618 0.0035
-8 -6 6 -0.1676 -0.0017
-8 -6 7 -0.0292 -0.0021
-8 -6 8 0.1695 0.0004
-8 -6 9 -0.1633 0.0038
-8 -5 1 0.0230 -0.0108
-8 -5 2 -0.2046 0.0014
-8 -5 3 0.2098 0.0052
-8 -5 4 -0.2021 -0.0046
-8 -5 5 0.3122 0.0031
-8 -5 6 -0.3951 -0.0035
-8 -5 7 0.2967 0.0019
-8 -5 8 -0.1065 0.0008
-8 -5 9 0.0091 0.0004
-8 -4 1 0.3821 -0.0079
-8 -4 2 -0.4416 0.0080
-8 -4 3 0.4366 -0.0021
-8 -4 4 -0.2893 -0.0023
-8 -4 5 0.1957 0.0012
-8 -4 6 -0.2814 0.0009
-8 -4 7 0.3892 -0.0001
-8 -4 8 -0.3497 -0.0011
-8 -4 9 0.2146 0.0014
-8 -4 10 -0.1209 -0.0022
-8 -3 1 0.7373 0.0032
-8 -3 2 -0.5987 -0.0013
-8 -3 3 0.4918 -0.0001
-8 -3 4 -0.3304 -0.0001
-8 -3 5 0.1018 0.0002
-8 -3 6 0.0101 0.0012
-8 -3 7 0.0898 -0.0021
-8 -3 8 -0.2466 0.0009
-8 -3 9 0.2788 0.0013
-8 -3 10 -0.1777 -0.0026
-8 -3 11 0.0437 0.0025
-8 -2 1 0.6146 -0.0012
-8 -2 2 -0.5615 -0.0036
-8 -2 3 0.3807 0.0038
-8 -2 4 -0.1852 -0.0018
-8 -2 5 -0.0322 0.0005
-8 -2 6 0.2422 -0.0008
-8 -2 7 -0.3104 0.0014
-8 -2 8 0.1898 -0.0011
-8 -2 9 -0.0121 0.0002
-8 -2 10 -0.0688 -0.0004
-8 -2 11 0.0193 0.0017
-8 -1 1 0.0932 -0.0166
-8 -1 2 -0.2339 0.0039
-8 -1 3 0.2288 0.0018
-8 -1 4 -0.1000 -0.0004
-8 -1 5 -0.0882 -0.0016
-8 -1 6 0.3014 0.0011
-8 -1 7 -0.4752 0.0009
-8 -1 8 0.5144 -0.0024
-8 -1 9 -0.4053 0.0013
-8 -1 10 0.2398 0.0015
-8 -1 11 -0.1197 -0.0022
-8 0 1 -0.4194 -0.0158
-8 0 2 0.3164 0.0105
-8 0 3 -0.1580 -0.0008
-8 0 4 0.0244 -0.0016
-8 0 5 -0.0039 -0.0013
-8 0 6 0.1264 0.0019
-8 0 7 -0.3286 -0.0003
-8 0 8 0.4809 -0.0003
-8 0 9 -0.4930 -0.0004
-8 0 10 0.3842 0.0017
-8 0 11 -0.2329 -0.0032
-8 0 12 0.1060 0.0030
-8 1 1 -0.7435 0.0092
-8 1 2 0.8199 -0.0006
-8 1 3 -0.7621 -0.0005
-8 1 4 0.5421 -0.0025
-8 1 5 -0.2410 0.0016
-8 1 6 0.0459 0.0005
-8 1 7 -0.0683 0.0006
-8 1 8 0.2164 -0.0019
-8 1 9 -0.3073 0.0004
-8 1 10 0.2686 0.0012
-8 1 11 -0.1630 -0.0007
-8 1 12 0.0619 -0.0000
-8 2 1 -0.6649 0.0120
-8 2 2 1.0681 -0.0113
-8 2 3 -1.2117 0.0049
-8 2 4 1.1490 -0.0019
-8 2 5 -0.8696 0.0019
-8 2 6 0.4519 -0.0002
-8 2 7 -0.1153 -0.0014
-8 2 8 0.0052 -0.0001
-8 2 9 -0.0370 0.0015
-8 2 10 0.0501 -0.0008
-8 2 11 -0.0166 0.0012
-8 2 12 -0.0009 -0.0036
-8 3 1 -0.0497 0.0009
-8 3 2 0.9165 -0.0029
-8 3 3 -1.4231 0.0015
-8 3 4 1.5606 0.0010
-8 3 5 -1.4263 -0.0008
-8 3 6 1.0559 -0.0003
-8 3 7 -0.5410 -0.0011
-8 3 8 0.1008 0.0028
-8 3 9 0.1144 -0.0019
-8 3 10 -0.1624 -0.0001
-8 3 11 0.1538 0.0015
-8 4 1 0.4031 0.0037
-8 4 2 0.3963 -0.0029
-8 4 3 -1.2214 -0.0006
-8 4 4 1.7272 0.0039
-8 4 5 -1.8197 -0.0040
-8 4 6 1.5664 0.0013
-8 4 7 -1.0531 0.0005
-8 4 8 0.4444 0.0004
-8 4 9 0.0159 -0.0012
-8 4 10 -0.2111 -0.0002
-8 4 11 0.2308 0.0024
-8 5 1 0.1180 -0.0000
-8 5 2 0.0926 -0.0036
-8 5 3 -0.6239 0.0042
-8 5 4 1.2591 -0.0007
-8 5 5 -1.6845 -0.0027
-8 5 6 1.7337 0.0025
-8 5 7 -1.4091 -0.0002
-8 5 8 0.8345 -0.0009
-8 5 9 -0.2579 0.0007
-8 5 10 -0.0755 -0.0016
-8 6 1 -0.2817 0.0016
-8 6 2 0.1466 0.0024
-8 6 3 -0.1945 -0.0013
-8 6 4 0.4809 -0.0012
-8 6 5 -0.8603 0.0005
-8 6 6 1.1243 0.0016
-8 6 7 -1.1380 -0.0015
-8 6 8 0.8793 0.0001
-8 6 9 -0.4593 0.0001
-8 7 1 -0.3826 0.0105
-8 7 2 0.1891 -0.0044
-8 7 3 -0.0422 -0.0033
-8 7 4 0.0619 0.0041
-8 7 5 -0.1915 -0.0005
-8 7 6 0.3213 -0.0006
-8 7 7 -0.3915 -0.0008
-7 -11 1 -0.2655 -0.0049
-7 -11 2 0.1171 0.0029
-7 -11 3 0.0248 -0.0015
-7 -10 1 -0.2401 -0.0073
-7 -10 2 0.2623 0.0066
-7 -10 3 -0.1228 -0.0036
-7 -10 4 -0.0383 0.0006
-7 -10 5 0.1156 -0.0009
-7 -9 1 0.3371 0.0027
-7 -9 2 -0.0745 0.0003
-7 -9 3 -0.0474 -0.0026
-7 -9 4 0.0102 0.0012
-7 -9 5 0.0552 0.0028
-7 -9 6 -0.0529 -0.0033
-7 -8 1 0.5512 0.0002
-7 -8 2 -0.4925 -0.0006
-7 -8 3 0.3092 0.0013
-7 -8 4 -0.1656 -0.0012
-7 -8 5 0.0868 0.0022
-7 -8 6 -0.0042 -0.0058
-7 -8 7 -0.0924 0.0066
-7 -8 8 0.1383 -0.0018
-7 -7 1 0.1238 -0.0038
-7 -7 2 -0.3045 0.0065
-7 -7 3 0.3712 -0.0052
-7 -7 4 -0.3639 -0.0004
-7 -7 5 0.2766 0.0033
-7 -7 6 -0.1047 -0.0028
-7 -7 7 -0.0971 0.0038
-7 -7 8 0.2173 -0.0045
-7 -7 9 -0.1889 0.0010
-7 -6 1 -0.0806 -0.0021
-7 -6 2 -0.0683 0.0020
-7 -6 3 0.1426 -0.0043
-7 -6 4 -0.2770 0.0027
-7 -6 5 0.3946 0.0028
-7 -6 6 -0.3321 -0.0040
-7 -6 7 0.0917 0.0004
-7 -6 8 0.1439 0.0004
-7 -6 9 -0.2066 0.0009
-7 -6 10 0.1060 0.0011
-7 -5 1 0.1553 -0.0074
-7 -5 2 -0.3066 0.0021
-7 -5 3 0.2597 0.0020
-7 -5 4 -0.2090 -0.0019
-7 -5 5 0.3181 0.0020
-7 -5 6 -0.4429 -0.0037
-7 -5 7 0.3687 0.0023
-7 -5 8 -0.1260 0.0014
-7 -5 9 -0.0695 -0.0012
-7 -5 10 0.0881 -0.0012
-7 -5 11 -0.0024 -0.0002
-7 -4 1 0.6632 -0.0112
-7 -4 2 -0.6904 0.0076
-7 -4 3 0.6106 -0.0015
-7 -4 4 -0.3748 -0.0021
-7 -4 5 0.2099 0.0012
-7 -4 6 -0.2678 0.0001
-7 -4 7 0.3923 0.0002
-7 -4 8 -0.3696 0.0001
-7 -4 9 0.2025 -0.0010
-7 -4 10 -0.0398 -0.0005
-7 -4 11 -0.0278 0.0028
-7 -3 1 1.0606 -0.0074
-7 -3 2 -0.8907 0.0062
-7 -3 3 0.7297 -0.0030
-7 -3 4 -0.4779 0.0004
-7 -3 5 0.1396 -0.0005
-7 -3 6 0.0609 0.0023
-7 -3 7 0.0062 -0.0029
-7 -3 8 -0.1901 0.0016
-7 -3 9 0.2729 -0.0003
-7 -3 10 -0.1934 0.0000
-7 -3 11 0.0321 0.0007
-7 -3 12 0.0978 -0.0018
-7 -2 1 0.7121 -0.0009
-7 -2 2 -0.5802 -0.0024
-7 -2 3 0.3761 0.0020
-7 -2 4 -0.2016 -0.0009
-7 -2 5 -0.0200 0.0000
-7 -2 6 0.2857 0.0009
-7 -2 7 -0.4174 -0.0011
-7 -2 8 0.3140 0.0003
-7 -2 9 -0.0958 0.0004
-7 -2 10 -0.0488 -0.0003
-7 -2 11 0.0362 0.0002
-7 -2 12 0.0777 -0.0005
-7 -1 1 -0.1800 -0.0160
-7 -1 2 0.1290 -0.0009
-7 -1 3 -0.2325 0.0074
-7 -1 4 0.3449 -0.0037
-7 -1 5 -0.3905 -0.0003
-7 -1 6 0.4512 0.0009
-7 -1 7 -0.5548 0.0002
-7 -1 8 0.5922 -0.0015
-7 -1 9 -0.4879 0.0020
-7 -1 10 0.3005 -0.0004
-7 -1 11 -0.1443 -0.0013
-7 -1 12 0.0910 0.0004
-7 -1 13 -0.1102 0.0019
-7 0 1 -1.0679 -0.0206
-7 0 2 0.9154 0.0136
-7 0 3 -0.7667 0.0002
-7 0 4 0.6903 -0.0038
-7 0 5 -0.6309 -0.0013
-7 0 6 0.5640 0.0036
-7 0 7 -0.5325 -0.0016
-7 0 8 0.5303 -0.0001
-7 0 9 -0.4928 0.0006
-7 0 10 0.3894 -0.0002
-7 0 11 -0.2406 -0.0018
-7 0 12 0.0943 0.0034
-7 0 13 -0.0142 -0.0015
-7 1 1 -1.7123 0.0137
-7 1 2 1.7207 -0.0017
-7 1 3 -1.4378 -0.0022
-7 1 4 1.0535 -0.0006
-7 1 5 -0.7116 -0.0005
-7 1 6 0.4809 0.0042
-7 1 7 -0.3773 -0.0034
-7 1 8 0.3421 0.0003
-7 1 9 -0.2766 0.0000
-7 1 10 0.1603 0.0007
-7 1 11 -0.0542 -0.0002
-7 1 12 -0.0229 0.0005
-7 1 13 0.0941 -0.0021
-7 2 1 -1.6255 0.0184
-7 2 2 2.1819 -0.0210
-7 2 3 -2.1450 0.0116
-7 2 4 1.7196 -0.0038
-7 2 5 -1.1562 0.0019
-7 2 6 0.6323 -0.0002
-7 2 7 -0.2766 -0.0014
-7 2 8 0.1245 -0.0002
-7 2 9 -0.0527 0.0021
-7 2 10 -0.0775 -0.0012
-7 2 11 0.2209 0.0007
-7 2 12 -0.2436 -0.0025
-7 2 13 0.1642 0.0032
-7 3 1 -0.5786 -0.0028
-7 3 2 1.7534 -0.0042
-7 3 3 -2.3337 0.0068
-7 3 4 2.2463 -0.0030
-7 3 5 -1.7702 0.0000
-7 3 6 1.1702 -0.0010
-7 3 7 -0.5819 0.0020
-7 3 8 0.1294 -0.0020
-7 3 9 0.1112 0.0029
-7 3 10 -0.2274 -0.0036
-7 3 11 0.3356 0.0026
-7 3 12 -0.3803 -0.0019
-7 3 13 0.2575 0.0027
-7 4 1 0.1932 -0.0001
-7 4 2 0.7761 0.0034
-7 4 3 -1.7550 -0.0047
-7 4 4 2.2461 0.0048
-7 4 5 -2.1363 -0.0051
-7 4 6 1.6704 0.0040
-7 4 7 -1.0757 -0.0010
-7 4 8 0.4571 -0.0013
-7 4 9 0.0491 0.0024
-7 4 10 -0.3115 -0.0034
-7 4 11 0.3678 0.0039
-7 4 12 -0.3436 -0.0030
-7 4 13 0.2612 0.0013
-7 5 1 -0.1549 0.0040
-7 5 2 0.3554 -0.0035
-7 5 3 -0.9017 0.0011
-7 5 4 1.5668 0.0016
-7 5 5 -1.9421 -0.0027
-7 5 6 1.8502 0.0026
-7 5 7 -1.4248 -0.0018
-7 5 8 0.8555 0.0007
-7 5 9 -0.2748 0.0003
-7 5 10 -0.1619 -0.0013
-7 5 11 0.3334 0.0023
-7 5 12 -0.2906 -0.0026
-7 6 1 -0.6214 0.0072
-7 6 2 0.4550 -0.0016
-7 6 3 -0.4184 0.0004
-7 6 4 0.6369 -0.0018
-7 6 5 -1.0157 0.0024
-7 6 6 1.2770 -0.0019
-7 6 7 -1.2324 0.0017
-7 6 8 0.9307 -0.0019
-7 6 9 -0.5286 0.0015
-7 6 10 0.1570 -0.0005
-7 6 11 0.0848 -0.0001
-7 7 1 -0.7293 0.0144
-7 7 2 0.4636 -0.0069
-7 7 3 -0.2222 -0.0031
-7 7 4 0.1007 0.0047
-7 7 5 -0.1265 -0.0004
-7 7 6 0.2646 -0.0023
-7 7 7 -0.3888 0.0016
-7 7 8 0.3896 -0.0012
-7 7 9 -0.2915 0.0021
-7 7 10 0.1851 -0.0021
-7 8 1 -0.5843 0.0067
-7 8 2 0.4199 -0.0095
-7 8 3 -0.1702 0.0037
-7 8 4 0.0059 0.0033
-7 8 5 0.0868 -0.0033
-7 8 6 -0.1574 -0.0011
-7 8 7 0.1921 0.0025
-7 8 8 -0.1902 -0.0002
-7 8 9 0.1725 -0.0010
-7 9 3 -0.1100 0.0019
-7 9 4 0.0388 -0.0023
-6 -12 1 -0.0002 0.0045
-6 -12 2 0.0151 -0.0014
-6 -11 1 -0.2323 0.0004
-6 -11 2 0.1486 -0.0031
-6 -11 3 -0.0298 0.0023
-6 -11 4 -0.0872 0.0007
-6 -10 1 -0.2735 -0.0066
-6 -10 2 0.2940 0.0045
-6 -10 3 -0.1464 -0.0015
-6 -10 4 -0.0348 -0.0004
-6 -10 5 0.1549 -0.0013
-6 -10 6 -0.1785 0.0061
-6 -9 1 0.4340 0.0071
-6 -9 2 -0.1390 0.0005
-6 -9 3 -0.0022 -0.0044
-6 -9 4 -0.0430 0.0035
-6 -9 5 0.1167 0.0003
-6 -9 6 -0.1311 -0.0007
-6 -9 7 0.1095 -0.0048
-6 -8 1 0.8177 0.0191
-6 -8 2 -0.7752 -0.0090
-6 -8 3 0.5417 0.0007
-6 -8 4 -0.3494 0.0020
-6 -8 5 0.2464 -0.0006
-6 -8 6 -0.1496 -0.0031
-6 -8 7 0.0527 0.0038
-6 -8 8 -0.0167 0.0016
-6 -8 9 0.0383 -0.0058
-6 -7 1 0.2347 0.0127
-6 -7 2 -0.5217 -0.0072
-6 -7 3 0.6314 -0.0014
-6 -7 4 -0.6005 0.0027
-6 -7 5 0.4768 0.0004
-6 -7 6 -0.2833 -0.0022
-6 -7 7 0.0742 0.0034
-6 -7 8 0.0444 -0.0028
-6 -7 9 -0.0295 -0.0017
-6 -7 10 -0.0370 0.0046
-6 -6 1 -0.2431 0.0006
-6 -6 2 0.0062 -0.0004
-6 -6 3 0.1910 -0.0043
-6 -6 4 -0.3884 0.0069
-6 -6 5 0.4966 -0.0029
-6 -6 6 -0.3988 -0.0013
-6 -6 7 0.1285 0.0009
-6 -6 8 0.1196 0.0001
-6 -6 9 -0.1748 -0.0007
-6 -6 10 0.0689 0.0038
-6 -6 11 0.0295 -0.0060
-6 -5 1 -0.0182 0.0029
-6 -5 2 -0.0682 0.0005
-6 -5 3 0.1189 -0.0022
-6 -5 4 -0.2068 0.0038
-6 -5 5 0.3593 -0.0033
-6 -5 6 -0.4234 0.0003
-6 -5 7 0.2572 0.0006
-6 -5 8 0.0538 0.0017
-6 -5 9 -0.2708 -0.0020
-6 -5 10 0.2588 0.0007
-6 -5 11 -0.1125 -0.0025
-6 -5 12 0.0085 0.0053
-6 -4 1 0.8104 0.0013
-6 -4 2 -0.6312 -0.0028
-6 -4 3 0.4757 0.0022
-6 -4 4 -0.3200 -0.0010
-6 -4 5 0.2445 -0.0002
-6 -4 6 -0.2706 0.0004
-6 -4 7 0.2684 0.0005
-6 -4 8 -0.1356 0.0001
-6 -4 9 -0.0624 -0.0016
-6 -4 10 0.1876 0.0009
-6 -4 11 -0.1869 0.0013
-6 -4 12 0.1204 -0.0011
-6 -3 1 1.3647 -0.0084
-6 -3 2 -1.0973 0.0046
-6 -3 3 0.8213 0.0001
-6 -3 4 -0.5070 -0.0020
-6 -3 5 0.1602 0.0008
-6 -3 6 0.0736 0.0010
-6 -3 7 -0.1067 -0.0011
-6 -3 8 0.0225 -0.0002
-6 -3 9 0.0569 0.0008
-6 -3 10 -0.0771 0.0000
-6 -3 11 0.0357 -0.0004
-6 -3 12 0.0377 -0.0006
-6 -3 13 -0.0937 0.0017
-6 -2 1 0.6450 0.0015
-6 -2 2 -0.5504 -0.0001
-6 -2 3 0.4055 -0.0014
-6 -2 4 -0.2755 0.0005
-6 -2 5 0.0488 0.0002
-6 -2 6 0.2845 0.0010
-6 -2 7 -0.5205 -0.0018
-6 -2 8 0.4959 0.0007
-6 -2 9 -0.2639 0.0011
-6 -2 10 -0.0035 -0.0015
-6 -2 11 0.1537 0.0005
-6 -2 12 -0.1345 0.0008
-6 -2 13 0.0244 -0.0012
-6 -2 14 0.0558 -0.0000
-6 -1 1 -0.9449 -0.0061
-6 -1 2 0.7757 -0.0070
-6 -1 3 -0.7404 0.0097
-6 -1 4 0.6798 -0.0044
-6 -1 5 -0.5394 0.0008
-6 -1 6 0.4854 -0.0001
-6 -1 7 -0.5888 -0.0003
-6 -1 8 0.6762 -0.0000
-6 -1 9 -0.5723 0.0013
-6 -1 10 0.2969 -0.0014
-6 -1 11 -0.0097 0.0001
-6 -1 12 -0.1304 0.0005
-6 -1 13 0.0916 -0.0002
-6 -1 14 0.0005 -0.0001
-6 0 1 -2.5082 -0.0195
-6 0 2 2.1326 0.0110
-6 0 3 -1.7049 0.0036
-6 0 4 1.4212 -0.0073
-6 0 5 -1.1728 0.0019
-6 0 6 0.8780 0.0010
-6 0 7 -0.6422 -0.0001
-6 0 8 0.5340 -0.0004
-6 0 9 -0.4624 0.0011
-6 0 10 0.3240 -0.0020
-6 0 11 -0.1157 0.0007
-6 0 12 -0.0831 0.0021
-6 0 13 0.1611 -0.0024
-6 0 14 -0.0873 0.0001
-6 1 1 -3.2949 0.0042
-6 1 2 3.2897 0.0049
-6 1 3 -2.6428 -0.0061
-6 1 4 1.8369 0.0011
-6 1 5 -1.2275 -0.0009
-6 1 6 0.8422 0.0044
-6 1 7 -0.5813 -0.0039
-6 1 8 0.3800 0.0010
-6 1 9 -0.1925 -0.0003
-6 1 10 0.0124 -0.0001
-6 1 11 0.1103 0.0015
-6 1 12 -0.1681 -0.0007
-6 1 13 0.2098 -0.0024
-6 1 14 -0.2158 0.0033
-6 2 1 -2.6764 0.0092
-6 2 2 3.5557 -0.0143
-6 2 3 -3.4722 0.0080
-6 2 4 2.6492 -0.0013
-6 2 5 -1.6113 -0.0003
-6 2 6 0.7765 0.0019
-6 2 7 -0.2864 -0.0036
-6 2 8 0.0722 0.0018
-6 2 9 0.0560 0.0005
-6 2 10 -0.2568 0.0001
-6 2 11 0.4670 -0.0007
-6 2 12 -0.4910 -0.0005
-6 2 13 0.3199 0.0007
-6 2 14 -0.1593 0.0008
-6 3 1 -1.0217 -0.0080
-6 3 2 2.4863 0.0004
-6 3 3 -3.2623 0.0068
-6 3 4 3.1269 -0.0057
-6 3 5 -2.3537 0.0020
-6 3 6 1.3874 -0.0015
-6 3 7 -0.5325 0.0019
-6 3 8 -0.0533 -0.0019
-6 3 9 0.3281 0.0027
-6 3 10 -0.4298 -0.0031
-6 3 11 0.5463 0.0012
-6 3 12 -0.6397 0.0010
-6 3 13 0.5161 -0.0015
-6 3 14 -0.1965 0.0011
-6 4 1 -0.0284 -0.0040
-6 4 2 1.0816 0.0092
-6 4 3 -2.1287 -0.0081
-6 4 4 2.6470 0.0030
-6 4 5 -2.4672 -0.0011
-6 4 6 1.8543 0.0017
-6 4 7 -1.1153 -0.0007
-6 4 8 0.3759 -0.0013
-6 4 9 0.2442 0.0021
-6 4 10 -0.5660 -0.0024
-6 4 11 0.5782 0.0021
-6 4 12 -0.4736 -0.0007
-6 4 13 0.3664 -0.0012
-6 4 14 -0.2039 0.0027
-6 5 1 -0.4306 0.0031
-6 5 2 0.6415 -0.0011
-6 5 3 -1.1330 -0.0031
-6 5 4 1.6975 0.0041
-6 5 5 -1.9467 -0.0016
-6 5 6 1.7269 0.0007
-6 5 7 -1.2437 -0.0022
-6 5 8 0.7172 0.0028
-6 5 9 -0.1759 -0.0022
-6 5 10 -0.3210 0.0020
-6 5 11 0.5643 -0.0025
-6 5 12 -0.4606 0.0024
-6 5 13 0.1945 -0.0014
-6 5 14 -0.0022 0.0004
-6 6 1 -0.9598 0.0084
-6 6 2 0.7938 -0.0041
-6 6 3 -0.7040 0.0027
-6 6 4 0.7877 -0.0027
-6 6 5 -1.0041 0.0031
-6 6 6 1.1063 -0.0034
-6 6 7 -0.9256 0.0024
-6 6 8 0.5919 -0.0007
-6 6 9 -0.3031 -0.0006
-6 6 10 0.0647 0.0017
-6 6 11 0.1698 -0.0034
-6 6 12 -0.3041 0.0052
-6 6 13 0.2353 -0.0052
-6 7 1 -1.0339 0.0117
-6 7 2 0.7380 -0.0059
-6 7 3 -0.4438 -0.0008
-6 7 4 0.1818 0.0012
-6 7 5 -0.0246 0.0022
-6 7 6 0.0447 -0.0035
-6 7 7 -0.1190 0.0022
-6 7 8 0.0756 -0.0011
-6 7 9 0.0260 0.0017
-6 7 10 -0.0184 -0.0024
-6 7 11 -0.0695 0.0011
-6 7 12 0.0754 0.0015
-6 8 1 -0.7855 0.0000
-6 8 2 0.5996 -0.0030
-6 8 3 -0.2783 0.0001
-6 8 4 -0.0196 0.0038
-6 8 5 0.3208 -0.0031
-6 8 6 -0.5801 0.0001
-6 8 7 0.6603 0.0001
-6 8 8 -0.5883 0.0022
-6 8 9 0.5103 -0.0025
-6 8 10 -0.4170 -0.0001
-6 8 11 0.2057 0.0022
-6 9 1 -0.2741 -0.0066
-6 9 2 0.3217 0.0064
-6 9 3 -0.1794 -0.0022
-6 9 4 -0.0038 -0.0009
-6 9 5 0.1629 0.0010
-6 9 6 -0.3720 -0.0004
-6 9 7 0.5946 -0.0001
-6 9 8 -0.6786 0.0017
-6 9 9 0.6167 -0.0037
-6 9 10 -0.5261 0.0033
-6 10 2 0.0487 0.0050
-6 10 4 -0.0307 -0.0006
-6 10 5 0.0679 0.0054
-6 10 6 -0.0949 -0.0055
-5 -12 1 0.0395 0.0076
-5 -12 2 0.0532 -0.0031
-5 -12 3 -0.0180 -0.0017
-5 -11 1 -0.0528 0.0097
-5 -11 2 0.0380 -0.0100
-5 -11 3 -0.0442 0.0059
-5 -11 4 -0.0113 0.0007
-5 -11 5 0.0803 -0.0064
-5 -10 1 -0.1815 0.0043
-5 -10 2 0.0859 -0.0040
-5 -10 3 0.0369 0.0028
-5 -10 4 -0.0827 -0.0015
-5 -10 5 0.0967 -0.0014
-5 -10 6 -0.1290 0.0069
-5 -10 7 0.1316 -0.0091
-5 -9 1 0.4815 0.0136
-5 -9 2 -0.2754 -0.0033
-5 -9 3 0.2093 -0.0037
-5 -9 4 -0.2326 0.0061
-5 -9 5 0.1910 -0.0035
-5 -9 6 -0.1147 0.0012
-5 -9 7 0.1093 -0.0046
-5 -9 8 -0.1468 0.0087
-5 -8 1 1.0927 0.0331
-5 -8 2 -1.0249 -0.0151
-5 -8 3 0.7455 -0.0002
-5 -8 4 -0.5063 0.0063
-5 -8 5 0.3512 -0.0062
-5 -8 6 -0.2063 0.0020
-5 -8 7 0.1095 0.0015
-5 -8 8 -0.1221 0.0010
-5 -8 9 0.1754 -0.0053
-5 -8 10 -0.1724 0.0036
-5 -7 1 0.5240 0.0289
-5 -7 2 -0.8695 -0.0217
-5 -7 3 0.9269 0.0050
-5 -7 4 -0.7492 0.0035
-5 -7 5 0.4917 -0.0023
-5 -7 6 -0.2568 -0.0002
-5 -7 7 0.1038 0.0020
-5 -7 8 -0.0884 -0.0029
-5 -7 9 0.1652 0.0001
-5 -7 10 -0.1962 0.0027
-5 -7 11 0.1346 -0.0001
-5 -6 1 -0.3489 0.0012
-5 -6 2 -0.0035 -0.0045
-5 -6 3 0.3233 0.0013
-5 -6 4 -0.5060 0.0040
-5 -6 5 0.4739 -0.0029
-5 -6 6 -0.2538 -0.0014
-5 -6 7 -0.0173 0.0023
-5 -6 8 0.1575 -0.0015
-5 -6 9 -0.0879 0.0012
-5 -6 10 -0.0603 0.0009
-5 -6 11 0.1010 -0.0027
-5 -6 12 -0.0322 0.0001
-5 -5 1 -0.2003 0.0046
-5 -5 2 0.2775 0.0046
-5 -5 3 -0.1553 -0.0068
-5 -5 4 -0.0918 0.0054
-5 -5 5 0.2932 -0.0033
-5 -5 6 -0.2798 0.0004
-5 -5 7 0.0332 0.0005
-5 -5 8 0.2767 0.0013
-5 -5 9 -0.4244 -0.0016
-5 -5 10 0.3366 -0.0002
-5 -5 11 -0.1600 -0.0006
-5 -5 12 0.0657 0.0029
-5 -4 1 1.1807 0.0135
-5 -4 2 -0.5946 -0.0090
-5 -4 3 0.1749 0.0017
-5 -4 4 -0.0189 0.0011
-5 -4 5 0.0697 -0.0000
-5 -4 6 -0.1556 -0.0011
-5 -4 7 0.1128 0.0009
-5 -4 8 0.0727 0.0008
-5 -4 9 -0.2747 -0.0026
-5 -4 10 0.3623 0.0017
-5 -4 11 -0.3132 0.0009
-5 -4 12 0.2127 -0.0008
-5 -4 13 -0.1353 -0.0012
-5 -3 1 2.0200 -0.0027
-5 -3 2 -1.5744 -0.0005
-5 -3 3 1.0050 0.0037
-5 -3 4 -0.4449 -0.0045
-5 -3 5 0.0126 0.0038
-5 -3 6 0.2004 -0.0027
-5 -3 7 -0.2155 0.0015
-5 -3 8 0.1400 -0.0008
-5 -3 9 -0.0518 0.0006
-5 -3 10 -0.0169 -0.0005
-5 -3 11 0.0411 0.0004
-5 -3 12 -0.0151 -0.0005
-5 -3 13 -0.0362 0.0001
-5 -3 14 0.0740 0.0003
-5 -2 1 0.7355 -0.0018
-5 -2 2 -0.7849 0.0067
-5 -2 3 0.7260 -0.0074
-5 -2 4 -0.5454 0.0027
-5 -2 5 0.1749 0.0016
-5 -2 6 0.2970 -0.0017
-5 -2 7 -0.6055 -0.0004
-5 -2 8 0.5809 0.0014
-5 -2 9 -0.2910 -0.0003
-5 -2 10 -0.0708 -0.0017
-5 -2 11 0.3199 0.0027
-5 -2 12 -0.3650 -0.0014
-5 -2 13 0.2574 -0.0011
-5 -2 14 -0.1171 0.0023
-5 -1 1 -2.0542 -0.0060
-5 -1 2 1.5183 -0.0005
-5 -1 3 -1.0735 0.0000
-5 -1 4 0.6732 0.0023
-5 -1 5 -0.3507 -0.0006
-5 -1 6 0.2965 -0.0015
-5 -1 7 -0.5123 -0.0003
-5 -1 8 0.6953 0.0027
-5 -1 9 -0.5817 -0.0025
-5 -1 10 0.2053 0.0010
-5 -1 11 0.2016 0.0006
-5 -1 12 -0.4182 -0.0016
-5 -1 13 0.3840 0.0007
-5 -1 14 -0.2274 0.0015
-5 -1 15 0.1078 -0.0028
-5 0 1 -4.8261 -0.0196
-5 0 2 3.9791 0.0118
-5 0 3 -2.9140 0.0007
-5 0 4 2.0340 -0.0048
-5 0 5 -1.3208 0.0030
-5 0 6 0.7289 -0.0030
-5 0 7 -0.4010 0.0027
-5 0 8 0.3717 0.0005
-5 0 9 -0.4089 -0.0022
-5 0 10 0.2871 0.0003
-5 0 11 -0.0075 0.0009
-5 0 12 -0.2762 -0.0000
-5 0 13 0.4036 -0.0007
-5 0 14 -0.3234 0.0010
-5 0 15 0.1510 -0.0013
-5 1 1 -5.6866 -0.0108
-5 1 2 5.5798 0.0139
-5 1 3 -4.3744 -0.0093
-5 1 4 2.8290 0.0006
-5 1 5 -1.5757 0.0020
-5 1 6 0.7488 -0.0002
-5 1 7 -0.2543 0.0004
-5 1 8 0.0348 -0.0005
-5 1 9 0.0081 -0.0016
-5 1 10 -0.0316 0.0013
-5 1 11 0.0998 0.0023
-5 1 12 -0.1881 -0.0033
-5 1 13 0.2876 0.0006
-5 1 14 -0.3634 0.0017
-5 1 15 0.3261 -0.0020
-5 2 1 -3.9832 -0.0065
-5 2 2 5.1408 0.0024
-5 2 3 -4.9798 -0.0031
-5 2 4 3.6860 0.0027
-5 2 5 -1.9800 0.0001
-5 2 6 0.5664 0.0002
-5 2 7 0.2512 -0.0027
-5 2 8 -0.5193 0.0026
-5 2 9 0.4770 -0.0015
-5 2 10 -0.4180 0.0021
-5 2 11 0.4557 -0.0012
-5 2 12 -0.4529 -0.0015
-5 2 13 0.3152 0.0019
-5 2 14 -0.1856 0.0001
-5 2 15 0.1969 -0.0007
-5 3 1 -1.4809 -0.0051
-5 3 2 3.0703 0.0048
-5 3 3 -3.9427 0.0001
-5 3 4 3.7655 -0.0017
-5 3 5 -2.6993 0.0016
-5 3 6 1.2637 -0.0025
-5 3 7 0.0141 0.0018
-5 3 8 -0.7972 0.0006
-5 3 9 0.9930 -0.0011
-5 3 10 -0.8126 0.0001
-5 3 11 0.6317 -0.0003
-5 3 12 -0.5955 0.0009
-5 3 13 0.5088 -0.0013
-5 3 14 -0.2405 0.0021
-5 3 15 -0.0141 -0.0015
-5 4 1 -0.3112 0.0026
-5 4 2 1.3007 0.0044
-5 4 3 -2.2497 -0.0065
-5 4 4 2.7107 0.0016
-5 4 5 -2.4888 0.0018
-5 4 6 1.7584 -0.0017
-5 4 7 -0.8214 0.0016
-5 4 8 -0.1037 -0.0013
-5 4 9 0.7994 -0.0001
-5 4 10 -1.0284 0.0007
-5 4 11 0.7988 0.0003
-5 4 12 -0.4429 -0.0010
-5 4 13 0.2375 0.0005
-5 4 14 -0.1340 0.0011
-5 4 15 0.0011 -0.0026
-5 5 1 -0.7339 -0.0005
-5 5 2 0.8761 -0.0008
-5 5 3 -1.2396 -0.0038
-5 5 4 1.6110 0.0050
-5 5 5 -1.6885 -0.0005
-5 5 6 1.3809 -0.0018
-5 5 7 -0.8908 -0.0004
-5 5 8 0.4139 0.0023
-5 5 9 0.0595 -0.0026
-5 5 10 -0.5051 0.0030
-5 5 11 0.6845 -0.0034
-5 5 12 -0.4440 0.0021
-5 5 13 0.0046 0.0006
-5 5 14 0.2718 -0.0029
-5 5 15 -0.2678 0.0029
-5 6 1 -1.3156 0.0018
-5 6 2 1.0532 -0.0007
-5 6 3 -0.8880 0.0014
-5 6 4 0.8358 -0.0005
-5 6 5 -0.8441 0.0004
-5 6 6 0.7522 -0.0018
-5 6 7 -0.4760 0.0013
-5 6 8 0.1846 0.0015
-5 6 9 -0.0699 -0.0030
-5 6 10 0.0536 0.0027
-5 6 11 0.0324 -0.0025
-5 6 12 -0.1209 0.0028
-5 6 13 0.0274 -0.0017
-5 6 14 0.2125 -0.0016
-5 6 15 -0.3570 0.0048
-5 7 1 -1.2561 0.0074
-5 7 2 0.9036 -0.0029
-5 7 3 -0.5392 -0.0001
-5 7 4 0.1887 -0.0014
-5 7 5 0.0958 0.0030
-5 7 6 -0.1993 -0.0023
-5 7 7 0.1833 0.0007
-5 7 8 -0.2159 0.0004
-5 7 9 0.2446 -0.0002
-5 7 10 -0.0793 -0.0010
-5 7 11 -0.2214 0.0021
-5 7 12 0.3764 -0.0025
-5 7 13 -0.2834 0.0025
-5 7 14 0.1224 -0.0031
-5 8 1 -0.6808 -0.0057
-5 8 2 0.5277 0.0022
-5 8 3 -0.1498 -0.0025
-5 8 4 -0.2503 0.0027
-5 8 5 0.6571 -0.0005
-5 8 6 -0.9837 -0.0007
-5 8 7 1.0298 -0.0009
-5 8 8 -0.8185 0.0026
-5 8 9 0.5929 -0.0015
-5 8 10 -0.4132 -0.0017
-5 8 11 0.1291 0.0044
-5 8 12 0.2294 -0.0051
-5 8 13 -0.3979 0.0053
-5 9 1 -0.0035 -0.0101
-5 9 2 0.1438 0.0108
-5 9 3 0.0260 -0.0067
-5 9 4 -0.3493 0.0025
-5 9 5 0.6504 -0.0006
-5 9 6 -0.9281 0.0009
-5 9 7 1.1274 -0.0022
-5 9 8 -1.0832 0.0035
-5 9 9 0.8199 -0.0033
-5 9 10 -0.5627 0.0009
-5 9 11 0.3858 0.0024
-5 9 12 -0.1761 -0.0042
-5 10 1 0.1937 0.0000
-5 10 2 -0.0737 0.0027
-5 10 3 0.0356 -0.0033
-5 10 4 -0.1859 -0.0004
-5 10 5 0.3976 0.0041
-5 10 6 -0.5325 -0.0035
-5 10 7 0.6131 -0.0002
-5 10 8 -0.6457 0.0025
-5 10 9 0.5515 -0.0019
-5 10 10 -0.3707 0.0005
-5 11 4 0.0240 -0.0054
-5 11 5 0.0788 0.0064
-5 11 6 -0.2071 -0.0059
-4 -13 1 0.0800 -0.0018
-4 -12 1 0.0637 0.0040
-4 -12 2 0.0103 -0.0021
-4 -12 3 0.0106 -0.0018
-4 -11 1 -0.0044 0.0079
-4 -11 2 -0.0455 -0.0080
-4 -11 3 -0.0170 0.0056
-4 -11 4 0.0410 -0.0001
-4 -11 5 0.0015 -0.0061
-4 -11 6 -0.0140 0.0073
-4 -10 1 -0.0234 0.0084
-4 -10 2 -0.1344 -0.0076
-4 -10 3 0.2265 0.0052
-4 -10 4 -0.1281 -0.0032
-4 -10 5 0.0006 0.0007
-4 -10 6 0.0013 0.0042
-4 -10 7 0.0503 -0.0070
-4 -9 1 0.7349 0.0071
-4 -9 2 -0.5651 -0.0037
-4 -9 3 0.5172 0.0004
-4 -9 4 -0.4701 0.0029
-4 -9 5 0.2668 -0.0028
-4 -9 6 -0.0520 -0.0003
-4 -9 7 0.0172 -0.0004
-4 -9 8 -0.0917 0.0039
-4 -9 9 0.1223 -0.0031
-4 -8 1 1.4322 0.0200
-4 -8 2 -1.3688 -0.0060
-4 -8 3 1.0501 -0.0027
-4 -8 4 -0.7525 0.0045
-4 -8 5 0.5152 -0.0054
-4 -8 6 -0.2699 0.0037
-4 -8 7 0.1112 0.0010
-4 -8 8 -0.1218 -0.0022
-4 -8 9 0.1785 -0.0013
-4 -8 10 -0.1602 0.0026
-4 -7 1 0.7599 0.0239
-4 -7 2 -1.1789 -0.0172
-4 -7 3 1.2239 0.0027
-4 -7 4 -0.9455 0.0031
-4 -7 5 0.5862 -0.0006
-4 -7 6 -0.3023 -0.0006
-4 -7 7 0.1463 0.0004
-4 -7 8 -0.1555 -0.0022
-4 -7 9 0.2471 0.0023
-4 -7 10 -0.2414 0.0001
-4 -7 11 0.1199 -0.0004
-4 -6 1 -0.4797 -0.0029
-4 -6 2 0.0740 -0.0029
-4 -6 3 0.3439 0.0034
-4 -6 4 -0.5574 0.0000
-4 -6 5 0.4837 0.0009
-4 -6 6 -0.2395 -0.0043
-4 -6 7 0.0006 0.0036
-4 -6 8 0.0897 -0.0015
-4 -6 9 0.0044 0.0019
-4 -6 10 -0.1295 -0.0018
-4 -6 11 0.1045 0.0002
-4 -6 12 0.0171 -0.0011
-4 -5 1 -0.3333 -0.0031
-4 -5 2 0.6324 0.0123
-4 -5 3 -0.5572 -0.0107
-4 -5 4 0.2187 0.0040
-4 -5 5 0.0994 0.0005
-4 -5 6 -0.1897 -0.0024
-4 -5 7 0.0474 0.0017
-4 -5 8 0.1892 0.0011
-4 -5 9 -0.3405 -0.0018
-4 -5 10 0.3177 -0.0009
-4 -5 11 -0.2157 0.0017
-4 -5 12 0.1669 0.0002
-4 -5 13 -0.1403 0.0001
-4 -4 1 1.6282 0.0143
-4 -4 2 -0.6463 -0.0040
-4 -4 3 -0.1069 -0.0054
-4 -4 4 0.3888 0.0054
-4 -4 5 -0.2663 -0.0000
-4 -4 6 0.0155 -0.0024
-4 -4 7 0.1179 0.0006
-4 -4 8 -0.0566 0.0025
-4 -4 9 -0.1361 -0.0043
-4 -4 10 0.3254 0.0027
-4 -4 11 -0.3949 0.0006
-4 -4 12 0.3448 -0.0007
-4 -4 13 -0.2462 -0.0019
-4 -4 14 0.1233 0.0023
-4 -3 1 2.7841 0.0084
-4 -3 2 -2.1382 -0.0058
-4 -3 3 1.2708 0.0031
-4 -3 4 -0.4326 -0.0018
-4 -3 5 -0.1211 0.0030
-4 -3 6 0.2831 -0.0041
-4 -3 7 -0.1613 0.0023
-4 -3 8 -0.0382 0.0004
-4 -3 9 0.1635 -0.0012
-4 -3 10 -0.1580 0.0003
-4 -3 11 0.0600 0.0008
-4 -3 12 0.0288 -0.0008
-4 -3 13 -0.0486 -0.0013
-4 -3 14 0.0258 0.0041
-4 -2 1 0.8580 0.0017
-4 -2 2 -1.0913 0.0043
-4 -2 3 1.1172 -0.0072
-4 -2 4 -0.8676 0.0037
-4 -2 5 0.3563 0.0012
-4 -2 6 0.1991 -0.0031
-4 -2 7 -0.4853 0.0019
-4 -2 8 0.3800 0.0005
-4 -2 9 -0.0317 -0.0013
-4 -2 10 -0.3159 -0.0009
-4 -2 11 0.4931 0.0035
-4 -2 12 -0.4807 -0.0034
-4 -2 13 0.3863 0.0007
-4 -2 14 -0.3038 0.0026
-4 -2 15 0.2224 -0.0051
-4 -1 1 -3.6657 -0.0061
-4 -1 2 2.4308 0.0049
-4 -1 3 -1.3736 -0.0082
-4 -1 4 0.5794 0.0090
-4 -1 5 -0.1077 -0.0037
-4 -1 6 0.0714 -0.0011
-4 -1 7 -0.3534 0.0006
-4 -1 8 0.5608 0.0021
-4 -1 9 -0.4114 -0.0033
-4 -1 10 -0.0147 0.0027
-4 -1 11 0.4401 -0.0004
-4 -1 12 -0.6524 -0.0021
-4 -1 13 0.6270 0.0021
-4 -1 14 -0.4924 0.0004
-4 -1 15 0.3696 -0.0026
-4 0 1 -8.3499 -0.0074
-4 0 2 6.5489 0.0060
-4 0 3 -4.4141 -0.0021
-4 0 4 2.6603 0.0020
-4 0 5 -1.3807 -0.0017
-4 0 6 0.5101 -0.0023
-4 0 7 -0.1358 0.0038
-4 0 8 0.2035 0.0002
-4 0 9 -0.3447 -0.0033
-4 0 10 0.2361 0.0023
-4 0 11 0.1045 -0.0009
-4 0 12 -0.4575 0.0005
-4 0 13 0.6435 -0.0000
-4 0 14 -0.6140 0.0008
-4 0 15 0.4479 -0.0027
-4 0 16 -0.2704 0.0027
-4 1 1 -9.3028 0.0009
-4 1 2 8.7583 0.0019
-4 1 3 -6.6076 -0.0011
-4 1 4 4.0327 -0.0025
-4 1 5 -1.9611 0.0028
-4 1 6 0.6102 -0.0020
-4 1 7 0.1321 0.0037
-4 1 8 -0.3371 -0.0032
-4 1 9 0.1789 -0.0011
-4 1 10 -0.0026 0.0023
-4 1 11 0.0239 0.0013
-4 1 12 -0.1912 -0.0034
-4 1 13 0.3879 0.0022
-4 1 14 -0.5461 -0.0005
-4 1 15 0.5839 -0.0016
-4 1 16 -0.4464 0.0039
-4 2 1 -5.8280 0.0034
-4 2 2 7.0852 -0.0021
-4 2 3 -6.5757 -0.0014
-4 2 4 4.6388 0.0014
-4 2 5 -2.2348 0.0020
-4 2 6 0.2751 -0.0023
-4 2 7 0.8467 0.0003
-4 2 8 -1.1628 -0.0002
-4 2 9 0.9240 0.0001
-4 2 10 -0.5342 0.0017
-4 2 11 0.3283 -0.0011
-4 2 12 -0.3045 -0.0024
-4 2 13 0.2798 0.0035
-4 2 14 -0.2421 -0.0020
-4 2 15 0.3013 0.0013
-4 2 16 -0.4010 -0.0005
-4 3 1 -1.9703 0.0167
-4 3 2 3.5042 -0.0061
-4 3 3 -4.2279 -0.0005
-4 3 4 3.8289 0.0043
-4 3 5 -2.4615 -0.0035
-4 3 6 0.6874 -0.0008
-4 3 7 0.8437 0.0021
-4 3 8 -1.6888 0.0003
-4 3 9 1.7275 -0.0015
-4 3 10 -1.2159 0.0007
-4 3 11 0.6677 -0.0005
-4 3 12 -0.4199 0.0001
-4 3 13 0.3488 0.0003
-4 3 14 -0.1924 0.0010
-4 3 15 -0.0113 -0.0018
-4 3 16 0.0492 -0.0004
-4 4 1 -0.6230 0.0261
-4 4 2 1.3257 -0.0147
-4 4 3 -1.9616 0.0017
-4 4 4 2.1943 0.0026
-4 4 5 -1.8790 -0.0025
-4 4 6 1.1039 0.0009
-4 4 7 -0.0943 0.0020
-4 4 8 -0.8799 -0.0028
-4 4 9 1.5104 0.0004
-4 4 10 -1.5394 0.0012
-4 4 11 1.0237 -0.0002
-4 4 12 -0.3891 -0.0010
-4 4 13 0.0210 0.0012
-4 4 14 0.0943 0.0001
-4 4 15 -0.1689 -0.0026
-4 4 16 0.2413 0.0033
-4 5 1 -1.1433 0.0073
-4 5 2 1.0176 -0.0108
-4 5 3 -1.0972 0.0022
-4 5 4 1.1855 0.0039
-4 5 5 -1.0950 -0.0012
-4 5 6 0.8086 -0.0023
-4 5 7 -0.4402 0.0020
-4 5 8 0.0631 -0.0013
-4 5 9 0.3396 0.0010
-4 5 10 -0.6897 0.0004
-4 5 11 0.7366 -0.0012
-4 5 12 -0.3487 0.0002
-4 5 13 -0.2336 0.0016
-4 5 14 0.6194 -0.0028
-4 5 15 -0.6552 0.0024
-4 5 16 0.4664 -0.0005
-4 6 1 -1.7319 -0.0002
-4 6 2 1.2346 0.0009
-4 6 3 -0.8898 -0.0007
-4 6 4 0.6841 0.0033
-4 6 5 -0.5327 -0.0035
-4 6 6 0.3680 -0.0006
-4 6 7 -0.1904 0.0025
-4 6 8 0.0969 -0.0002
-4 6 9 -0.1553 -0.0016
-4 6 10 0.2635 0.0010
-4 6 11 -0.2886 0.0000
-4 6 12 0.2918 -0.0007
-4 6 13 -0.4288 0.0018
-4 6 14 0.6742 -0.0030
-4 6 15 -0.8136 0.0037
-4 6 16 0.6926 -0.0032
-4 7 1 -1.4815 0.0150
-4 7 2 0.9884 -0.0040
-4 7 3 -0.4829 -0.0020
-4 7 4 0.0770 0.0010
-4 7 5 0.2187 0.0002
-4 7 6 -0.3391 -0.0000
-4 7 7 0.2844 0.0003
-4 7 8 -0.1682 0.0000
-4 7 9 0.0099 -0.0010
-4 7 10 0.2896 0.0009
-4 7 11 -0.6855 0.0008
-4 7 12 0.9410 -0.0029
-4 7 13 -0.9172 0.0046
-4 7 14 0.7245 -0.0054
-4 7 15 -0.5395 0.0048
-4 8 1 -0.5314 0.0086
-4 8 2 0.3648 -0.0071
-4 8 3 0.1095 0.0002
-4 8 4 -0.5899 0.0017
-4 8 5 0.9498 0.0017
-4 8 6 -1.1355 -0.0030
-4 8 7 1.0286 0.0007
-4 8 8 -0.6565 0.0009
-4 8 9 0.2594 -0.0000
-4 8 10 0.0370 -0.0019
-4 8 11 -0.3467 0.0032
-4 8 12 0.7047 -0.0035
-4 8 13 -0.9022 0.0039
-4 8 14 0.7707 -0.0050
-4 9 1 0.3707 -0.0030
-4 9 2 -0.1733 0.0043
-4 9 3 0.3580 -0.0049
-4 9 4 -0.8083 0.0040
-4 9 5 1.1867 -0.0007
-4 9 6 -1.3467 -0.0022
-4 9 7 1.2913 0.0014
-4 9 8 -0.9979 0.0010
-4 9 9 0.5466 -0.0011
-4 9 10 -0.1681 -0.0013
-4 9 11 -0.0347 0.0037
-4 9 12 0.1824 -0.0042
-4 9 13 -0.3372 0.0028
-4 9 14 0.3753 -0.0014
-4 10 1 0.5239 0.0059
-4 10 2 -0.3508 0.0002
-4 10 3 0.2247 -0.0044
-4 10 4 -0.4036 0.0037
-4 10 5 0.7518 -0.0001
-4 10 6 -0.9415 -0.0021
-4 10 7 0.8808 0.0013
-4 10 8 -0.6823 0.0003
-4 10 9 0.4239 -0.0005
-4 10 10 -0.1746 -0.0003
-4 10 11 0.0455 0.0006
-4 10 12 -0.0416 -0.0008
-4 11 1 0.2321 0.0057
-4 11 2 -0.2323 -0.0067
-4 11 3 0.0737 0.0047
-4 11 4 0.0367 -0.0038
-4 11 5 0.0769 0.0050
-4 11 6 -0.2779 -0.0054
-4 11 7 0.3268 0.0030
-4 11 8 -0.2148 -0.0001
-4 11 9 0.0796 0.0005
-4 11 10 0.0208 -0.0027
-3 -13 1 0.1861 0.0011
-3 -12 1 0.0292 -0.0028
-3 -12 2 -0.1320 0.0003
-3 -12 3 0.1967 -0.0012
-3 -12 4 -0.1664 0.0034
-3 -11 1 -0.1759 -0.0072
-3 -11 2 0.0018 0.0030
-3 -11 3 0.0584 0.0014
-3 -11 4 -0.0662 -0.0008
-3 -11 5 0.0624 -0.0040
-3 -11 6 -0.0042 0.0064
-3 -10 1 0.1153 -0.0025
-3 -10 2 -0.1747 0.0001
-3 -10 3 0.2387 0.0016
-3 -10 4 -0.1300 -0.0028
-3 -10 5 -0.0172 0.0024
-3 -10 6 0.0400 0.0015
-3 -10 7 -0.0176 -0.0052
-3 -9 1 1.1575 -0.0071
-3 -9 2 -0.9049 0.0004
-3 -9 3 0.7503 0.0044
-3 -9 4 -0.6047 -0.0026
-3 -9 5 0.2992 -0.0000
-3 -9 6 -0.0019 -0.0013
-3 -9 7 -0.0702 0.0019
-3 -9 8 0.0207 0.0009
-3 -9 9 -0.0189 -0.0018
-3 -8 1 1.7153 -0.0021
-3 -8 2 -1.7300 0.0064
-3 -8 3 1.4165 -0.0026
-3 -8 4 -1.0765 -0.0027
-3 -8 5 0.7500 0.0007
-3 -8 6 -0.3561 0.0030
-3 -8 7 0.0472 -0.0007
-3 -8 8 0.0212 -0.0026
-3 -8 9 0.0153 0.0009
-3 -8 10 0.0033 0.0020
-3 -7 1 0.7002 0.0118
-3 -7 2 -1.2387 -0.0047
-3 -7 3 1.4178 -0.0041
-3 -7 4 -1.2181 0.0032
-3 -7 5 0.8756 0.0025
-3 -7 6 -0.5237 -0.0019
-3 -7 7 0.1988 -0.0019
-3 -7 8 -0.0222 0.0011
-3 -7 9 0.0310 0.0010
-3 -7 10 -0.0565 0.0003
-3 -7 11 0.0036 -0.0019
-3 -7 12 0.0243 0.0017
-3 -6 1 -0.8085 0.0032
-3 -6 2 0.3911 -0.0045
-3 -6 3 0.1352 0.0024
-3 -6 4 -0.4921 0.0013
-3 -6 5 0.5418 0.0002
-3 -6 6 -0.3799 -0.0040
-3 -6 7 0.1329 0.0028
-3 -6 8 0.0870 0.0006
-3 -6 9 -0.1543 -0.0002
-3 -6 10 0.0822 -0.0008
-3 -6 11 -0.0306 -0.0004
-3 -6 12 0.0461 -0.0001
-3 -6 13 -0.0315 0.0025
-3 -5 1 -0.6276 0.0005
-3 -5 2 1.0017 0.0068
-3 -5 3 -0.9693 -0.0058
-3 -5 4 0.6119 0.0012
-3 -5 5 -0.2111 0.0010
-3 -5 6 -0.0201 -0.0016
-3 -5 7 0.0392 0.0013
-3 -5 8 0.1127 0.0011
-3 -5 9 -0.3172 -0.0021
-3 -5 10 0.4055 -0.0005
-3 -5 11 -0.3367 0.0018
-3 -5 12 0.2209 -0.0002
-3 -5 13 -0.1175 0.0012
-3 -4 1 1.6481 0.0116
-3 -4 2 -0.5878 -0.0012
-3 -4 3 -0.2180 -0.0072
-3 -4 4 0.5709 0.0058
-3 -4 5 -0.5154 -0.0002
-3 -4 6 0.2737 -0.0015
-3 -4 7 -0.0519 -0.0005
-3 -4 8 -0.0339 0.0026
-3 -4 9 -0.0659 -0.0038
-3 -4 10 0.2776 0.0027
-3 -4 11 -0.4120 0.0004
-3 -4 12 0.3681 -0.0008
-3 -4 13 -0.2229 -0.0019
-3 -4 14 0.0752 0.0018
-3 -3 1 2.9802 0.0198
-3 -3 2 -2.3002 -0.0115
-3 -3 3 1.4709 0.0025
-3 -3 4 -0.6712 0.0025
-3 -3 5 0.1139 -0.0012
-3 -3 6 0.1019 -0.0018
-3 -3 7 -0.0493 0.0014
-3 -3 8 -0.1177 0.0007
-3 -3 9 0.2491 -0.0011
-3 -3 10 -0.2365 0.0005
-3 -3 11 0.1007 0.0001
-3 -3 12 0.0023 -0.0005
-3 -3 13 0.0200 -0.0011
-3 -3 14 -0.0862 0.0049
-3 -3 15 0.0963 -0.0064
-3 -2 1 0.2426 0.0169
-3 -2 2 -0.9379 -0.0109
-3 -2 3 1.2544 0.0034
-3 -2 4 -1.1457 0.0005
-3 -2 5 0.7183 -0.0012
-3 -2 6 -0.2344 -0.0003
-3 -2 7 -0.0273 0.0020
-3 -2 8 -0.0242 -0.0018
-3 -2 9 0.2695 0.0008
-3 -2 10 -0.5151 -0.0013
-3 -2 11 0.6164 0.0022
-3 -2 12 -0.5685 -0.0019
-3 -2 13 0.4922 0.0013
-3 -2 14 -0.4558 -0.0000
-3 -2 15 0.3845 -0.0036
-3 -2 16 -0.2214 0.0073
-3 -1 1 -6.7655 0.0033
-3 -1 2 4.0357 -0.0023
-3 -1 3 -1.8666 -0.0025
-3 -1 4 0.5379 0.0053
-3 -1 5 0.0659 -0.0035
-3 -1 6 -0.1242 0.0009
-3 -1 7 -0.0948 0.0002
-3 -1 8 0.2258 -0.0012
-3 -1 9 -0.0579 0.0014
-3 -1 10 -0.3193 0.0003
-3 -1 11 0.6728 -0.0014
-3 -1 12 -0.8338 0.0008
-3 -1 13 0.7910 0.0001
-3 -1 14 -0.6557 -0.0011
-3 -1 15 0.5147 0.0022
-3 -1 16 -0.3535 -0.0007
-3 0 1 -14.1146 0.0101
-3 0 2 10.4029 -0.0041
-3 0 3 -6.3111 -0.0010
-3 0 4 3.2467 0.0059
-3 0 5 -1.4214 -0.0064
-3 0 6 0.4691 0.0019
-3 0 7 -0.1293 0.0014
-3 0 8 0.1866 -0.0009
-3 0 9 -0.2704 0.0002
-3 0 10 0.1004 -0.0001
-3 0 11 0.2709 -0.0019
-3 0 12 -0.6139 0.0037
-3 0 13 0.7707 -0.0028
-3 0 14 -0.7195 0.0017
-3 0 15 0.5316 -0.0013
-3 0 16 -0.3046 -0.0006
-3 1 1 -14.9307 0.0243
-3 1 2 13.3656 -0.0181
-3 1 3 -9.4860 0.0099
-3 1 4 5.3344 -0.0038
-3 1 5 -2.3159 -0.0014
-3 1 6 0.6068 0.0026
-3 1 7 0.1956 0.0011
-3 1 8 -0.3752 -0.0033
-3 1 9 0.1710 0.0009
-3 1 10 0.0372 0.0009
-3 1 11 -0.0001 -0.0003
-3 1 12 -0.1997 0.0003
-3 1 13 0.3817 -0.0005
-3 1 14 -0.4826 -0.0008
-3 1 15 0.4900 0.0002
-3 1 16 -0.3731 0.0029
-3 1 17 0.1559 -0.0033
-3 2 1 -8.5755 0.0230
-3 2 2 9.7748 -0.0193
-3 2 3 -8.5056 0.0102
-3 2 4 5.5796 -0.0035
-3 2 5 -2.4164 0.0019
-3 2 6 0.0896 -0.0007
-3 2 7 1.1287 -0.0001
-3 2 8 -1.4439 -0.0018
-3 2 9 1.1487 0.0029
-3 2 10 -0.6223 -0.0003
-3 2 11 0.2600 -0.0014
-3 2 12 -0.1606 -0.0000
-3 2 13 0.1321 0.0013
-3 2 14 -0.0684 -0.0023
-3 2 15 0.0653 0.0043
-3 2 16 -0.1575 -0.0035
-3 2 17 0.2058 -0.0011
-3 3 1 -2.4095 0.0302
-3 3 2 3.8500 -0.0165
-3 3 3 -4.2854 0.0038
-3 3 4 3.5134 0.0058
-3 3 5 -1.8488 -0.0081
-3 3 6 -0.0623 0.0033
-3 3 7 1.5769 0.0006
-3 3 8 -2.3207 -0.0008
-3 3 9 2.2340 0.0009
-3 3 10 -1.5578 -0.0012
-3 3 11 0.7724 -0.0003
-3 3 12 -0.2758 0.0012
-3 3 13 0.0597 -0.0005
-3 3 14 0.1175 0.0002
-3 3 15 -0.3041 0.0002
-3 3 16 0.3362 -0.0025
-3 3 17 -0.1716 0.0039
-3 4 1 -0.7658 0.0386
-3 4 2 1.0426 -0.0224
-3 4 3 -1.2761 0.0034
-3 4 4 1.2403 0.0059
-3 4 5 -0.8533 -0.0087
-3 4 6 0.1348 0.0070
-3 4 7 0.8016 -0.0013
-3 4 8 -1.6977 -0.0024
-3 4 9 2.1941 0.0012
-3 4 10 -2.0279 0.0006
-3 4 11 1.2827 -0.0008
-3 4 12 -0.3922 0.0010
-3 4 13 -0.2296 -0.0011
-3 4 14 0.5153 0.0008
-3 4 15 -0.6194 -0.0013
-3 4 16 0.6153 0.0021
-3 4 17 -0.4778 -0.0008
-3 5 1 -1.5835 0.0182
-3 5 2 1.1117 -0.0184
-3 5 3 -0.8053 0.0045
-3 5 4 0.5875 0.0051
-3 5 5 -0.3915 -0.0030
-3 5 6 0.2222 -0.0010
-3 5 7 -0.0320 0.0020
-3 5 8 -0.2822 -0.0027
-3 5 9 0.7086 0.0029
-3 5 10 -1.0141 -0.0006
-3 5 11 0.9009 -0.0014
-3 5 12 -0.3191 0.0014
-3 5 13 -0.4334 -0.0011
-3 5 14 0.9757 0.0006
-3 5 15 -1.1348 0.0003
-3 5 16 0.9644 -0.0003
-3 5 17 -0.6201 -0.0006
-3 6 1 -2.1022 0.0033
-3 6 2 1.4755 -0.0002
-3 6 3 -0.9580 -0.0014
-3 6 4 0.5955 0.0051
-3 6 5 -0.3364 -0.0042
-3 6 6 0.1925 -0.0022
-3 6 7 -0.1982 0.0053
-3 6 8 0.3062 -0.0027
-3 6 9 -0.4059 0.0003
-3 6 10 0.4333 0.0001
-3 6 11 -0.4471 -0.0003
-3 6 12 0.5721 0.0002
-3 6 13 -0.8411 0.0005
-3 6 14 1.1268 -0.0008
-3 6 15 -1.2503 0.0006
-3 6 16 1.1148 -0.0008
-3 6 17 -0.7523 0.0011
-3 7 1 -1.6219 0.0278
-3 7 2 1.1025 -0.0052
-3 7 3 -0.5384 -0.0068
-3 7 4 0.1219 0.0057
-3 7 5 0.1390 -0.0022
-3 7 6 -0.2446 0.0001
-3 7 7 0.1611 0.0014
-3 7 8 0.0785 -0.0006
-3 7 9 -0.3937 -0.0020
-3 7 10 0.7451 0.0031
-3 7 11 -1.1036 -0.0020
-3 7 12 1.3836 0.0005
-3 7 13 -1.4821 0.0008
-3 7 14 1.3668 -0.0020
-3 7 15 -1.1020 0.0021
-3 7 16 0.7938 -0.0012
-3 8 1 -0.4941 0.0357
-3 8 2 0.3564 -0.0227
-3 8 3 0.1459 0.0025
-3 8 4 -0.6632 0.0048
-3 8 5 0.9516 0.0000
-3 8 6 -0.9915 -0.0033
-3 8 7 0.8078 0.0010
-3 8 8 -0.4416 0.0017
-3 8 9 0.0197 -0.0021
-3 8 10 0.3578 0.0013
-3 8 11 -0.7234 -0.0006
-3 8 12 1.0998 0.0005
-3 8 13 -1.3533 -0.0011
-3 8 14 1.3092 0.0013
-3 8 15 -0.9642 -0.0007
-3 8 16 0.5112 -0.0001
-3 9 1 0.5156 0.0122
-3 9 2 -0.2653 -0.0096
-3 9 3 0.3989 0.0018
-3 9 4 -0.8960 0.0038
-3 9 5 1.3314 -0.0011
-3 9 6 -1.4103 -0.0043
-3 9 7 1.1763 0.0039
-3 9 8 -0.7803 0.0005
-3 9 9 0.3447 -0.0025
-3 9 10 0.0127 0.0006
-3 9 11 -0.2481 0.0017
-3 9 12 0.4329 -0.0020
-3 9 13 -0.6037 0.0002
-3 9 14 0.6643 0.0024
-3 9 15 -0.5244 -0.0043
-3 10 1 0.6242 0.0076
-3 10 2 -0.4660 0.0024
-3 10 3 0.2605 -0.0084
-3 10 4 -0.3719 0.0082
-3 10 5 0.7507 -0.0037
-3 10 6 -0.9925 -0.0015
-3 10 7 0.8846 0.0032
-3 10 8 -0.5760 -0.0010
-3 10 9 0.2744 -0.0012
-3 10 10 -0.0596 0.0014
-3 10 11 -0.0531 -0.0008
-3 10 12 0.0837 0.0007
-3 10 13 -0.0934 -0.0008
-3 10 14 0.1052 0.0011
-3 11 1 0.1595 0.0097
-3 11 2 -0.2188 -0.0036
-3 11 3 0.0707 -0.0030
-3 11 4 0.1048 0.0037
-3 11 5 -0.0780 0.0002
-3 11 6 -0.0836 -0.0030
-3 11 7 0.1328 0.0019
-3 11 8 -0.0225 0.0006
-3 11 9 -0.0850 -0.0011
-3 11 10 0.1041 -0.0003
-3 11 11 -0.0833 0.0001
-3 11 12 0.0523 0.0028
-3 12 1 -0.0568 0.0008
-3 12 2 0.0135 -0.0013
-3 12 3 -0.0579 0.0002
-3 12 4 0.1896 -0.0015
-3 12 5 -0.3014 0.0060
-3 12 6 0.3178 -0.0089
-3 12 7 -0.3069 0.0062
-3 12 8 0.3400 -0.0002
-3 12 9 -0.3403 -0.0031
-2 -13 1 0.2221 0.0020
-2 -12 1 -0.0753 -0.0072
-2 -12 2 -0.2313 0.0018
-2 -12 3 0.3971 -0.0009
-2 -12 4 -0.3319 0.0032
-2 -11 1 -0.3773 -0.0204
-2 -11 2 0.1020 0.0119
-2 -11 3 0.1381 -0.0019
-2 -11 4 -0.2505 -0.0016
-2 -11 5 0.2204 -0.0019
-2 -11 6 -0.0592 0.0054
-2 -10 1 0.1798 -0.0160
-2 -10 2 -0.1142 0.0111
-2 -10 3 0.1563 -0.0044
-2 -10 4 -0.1133 -0.0008
-2 -10 5 0.0317 0.0026
-2 -10 6 -0.0246 0.0002
-2 -10 7 0.0101 -0.0045
-2 -10 8 0.0733 0.0045
-2 -9 1 1.3971 -0.0120
-2 -9 2 -1.0848 0.0043
-2 -9 3 0.8199 0.0034
-2 -9 4 -0.5974 -0.0037
-2 -9 5 0.2599 0.0006
-2 -9 6 0.0408 -0.0006
-2 -9 7 -0.0915 0.0014
-2 -9 8 0.0242 0.0006
-2 -9 9 -0.0442 -0.0025
-2 -8 1 1.7036 -0.0056
-2 -8 2 -1.8311 0.0063
-2 -8 3 1.5802 0.0005
-2 -8 4 -1.2411 -0.0072
-2 -8 5 0.8663 0.0045
-2 -8 6 -0.3676 0.0020
-2 -8 7 -0.0586 -0.0021
-2 -8 8 0.1640 -0.0013
-2 -8 9 -0.0729 0.0012
-2 -8 10 0.0354 0.0008
-2 -8 11 -0.0430 -0.0013
-2 -7 1 0.2909 0.0083
-2 -7 2 -0.9423 -0.0009
-2 -7 3 1.3241 -0.0054
-2 -7 4 -1.2985 0.0027
-2 -7 5 1.0437 0.0036
-2 -7 6 -0.6624 -0.0027
-2 -7 7 0.1739 -0.0022
-2 -7 8 0.2074 0.0025
-2 -7 9 -0.2650 -0.0003
-2 -7 10 0.1133 0.0005
-2 -7 11 0.0041 -0.0008
-2 -7 12 -0.0370 -0.0007
-2 -6 1 -1.4548 0.0137
-2 -6 2 1.0066 -0.0078
-2 -6 3 -0.3422 0.0005
-2 -6 4 -0.2112 0.0053
-2 -6 5 0.4259 -0.0037
-2 -6 6 -0.3580 -0.0016
-2 -6 7 0.1119 0.0019
-2 -6 8 0.2200 0.0011
-2 -6 9 -0.4319 -0.0010
-2 -6 10 0.3672 0.0002
-2 -6 11 -0.1364 -0.0010
-2 -6 12 -0.0479 -0.0005
-2 -6 13 0.1063 0.0045
-2 -5 1 -1.3688 0.0098
-2 -5 2 1.6119 -0.0047
-2 -5 3 -1.4857 0.0016
-2 -5 4 1.0763 -0.0001
-2 -5 5 -0.6428 -0.0018
-2 -5 6 0.3742 0.0015
-2 -5 7 -0.2766 0.0005
-2 -5 8 0.3174 0.0002
-2 -5 9 -0.4444 -0.0013
-2 -5 10 0.5033 -0.0006
-2 -5 11 -0.3769 0.0020
-2 -5 12 0.1449 -0.0007
-2 -5 13 0.0386 0.0020
-2 -5 14 -0.1055 -0.0065
-2 -4 1 0.9168 0.0014
-2 -4 2 -0.0645 0.0001
-2 -4 3 -0.4397 -0.0025
-2 -4 4 0.6448 0.0008
-2 -4 5 -0.6550 0.0018
-2 -4 6 0.5944 -0.0008
-2 -4 7 -0.5079 -0.0009
-2 -4 8 0.3872 0.0011
-2 -4 9 -0.2905 -0.0016
-2 -4 10 0.2748 0.0014
-2 -4 11 -0.2658 0.0012
-2 -4 12 0.1718 -0.0024
-2 -4 13 -0.0374 -0.0004
-2 -4 14 -0.0469 0.0012
-2 -4 15 0.0632 0.0026
-2 -3 1 2.2955 0.0080
-2 -3 2 -1.7893 -0.0035
-2 -3 3 1.3453 -0.0004
-2 -3 4 -0.9672 0.0025
-2 -3 5 0.6383 -0.0010
-2 -3 6 -0.3467 -0.0011
-2 -3 7 0.1067 0.0002
-2 -3 8 0.0134 0.0009
-2 -3 9 0.0299 0.0000
-2 -3 10 -0.1442 -0.0006
-2 -3 11 0.2047 0.0001
-2 -3 12 -0.2205 -0.0010
-2 -3 13 0.2459 0.0009
-2 -3 14 -0.2376 0.0033
-2 -3 15 0.1492 -0.0072
-2 -2 1 -1.5492 0.0145
-2 -2 2 -0.1142 -0.0106
-2 -2 3 1.0681 0.0072
-2 -2 4 -1.3869 -0.0035
-2 -2 5 1.3159 -0.0008
-2 -2 6 -1.0798 0.0023
-2 -2 7 0.8246 -0.0007
-2 -2 8 -0.6252 -0.0006
-2 -2 9 0.5381 0.0012
-2 -2 10 -0.5857 -0.0021
-2 -2 11 0.6820 0.0017
-2 -2 12 -0.7097 -0.0003
-2 -2 13 0.6660 0.0008
-2 -2 14 -0.5932 -0.0021
-2 -2 15 0.4543 -0.0013
-2 -2 16 -0.2340 0.0080
-2 -1 1 -11.7968 0.0033
-2 -1 2 6.5635 -0.0021
-2 -1 3 -2.5236 0.0024
-2 -1 4 0.3186 -0.0038
-2 -1 5 0.5016 0.0028
-2 -1 6 -0.6225 0.0011
-2 -1 7 0.5197 -0.0028
-2 -1 8 -0.4522 -0.0002
-2 -1 9 0.5085 0.0031
-2 -1 10 -0.6641 -0.0022
-2 -1 11 0.8513 -0.0001
-2 -1 12 -0.9676 0.0017
-2 -1 13 0.9296 -0.0020
-2 -1 14 -0.7700 -0.0005
-2 -1 15 0.5757 0.0049
-2 -1 16 -0.3674 -0.0046
-2 0 1 -22.1787 0.0018
-2 0 2 15.5786 0.0023
-2 0 3 -8.4547 -0.0039
-2 0 4 3.3938 0.0036
-2 0 5 -0.8776 -0.0023
-2 0 6 0.0308 0.0012
-2 0 7 0.0672 -0.0018
-2 0 8 0.0599 0.0014
-2 0 9 -0.1042 0.0018
-2 0 10 -0.0665 -0.0033
-2 0 11 0.3737 -0.0001
-2 0 12 -0.6565 0.0038
-2 0 13 0.7923 -0.0039
-2 0 14 -0.7322 0.0026
-2 0 15 0.5290 -0.0008
-2 0 16 -0.2935 -0.0031
-2 0 17 0.1022 0.0059
-2 1 1 -22.2804 0.0073
-2 1 2 19.1563 -0.0068
-2 1 3 -12.7174 0.0042
-2 1 4 6.2376 -0.0018
-2 1 5 -1.9139 -0.0017
-2 1 6 -0.0617 0.0039
-2 1 7 0.5889 -0.0027
-2 1 8 -0.4452 0.0006
-2 1 9 0.0655 0.0003
-2 1 10 0.2058 -0.0011
-2 1 11 -0.1948 0.0006
-2 1 12 0.0113 0.0023
-2 1 13 0.1605 -0.0030
-2 1 14 -0.2521 -0.0001
-2 1 15 0.2636 0.0012
-2 1 16 -0.1992 0.0017
-2 1 17 0.0828 -0.0025
-2 2 1 -11.9917 0.0056
-2 2 2 12.9407 -0.0090
-2 2 3 -10.5476 0.0082
-2 2 4 6.2167 -0.0055
-2 2 5 -2.0087 0.0034
-2 2 6 -0.7250 -0.0002
-2 2 7 1.8560 -0.0021
-2 2 8 -1.9022 0.0005
-2 2 9 1.3493 0.0020
-2 2 10 -0.5930 -0.0014
-2 2 11 0.0124 -0.0003
-2 2 12 0.2468 0.0012
-2 2 13 -0.3278 -0.0015
-2 2 14 0.3641 -0.0004
-2 2 15 -0.3246 0.0047
-2 2 16 0.1800 -0.0052
-2 2 17 -0.0180 -0.0003
-2 3 1 -2.6932 0.0070
-2 3 2 3.9454 -0.0022
-2 3 3 -4.0239 0.0023
-2 3 4 2.8063 -0.0000
-2 3 5 -0.7888 -0.0030
-2 3 6 -1.2460 0.0024
-2 3 7 2.6469 -0.0010
-2 3 8 -3.1411 0.0006
-2 3 9 2.7870 0.0011
-2 3 10 -1.8543 -0.0026
-2 3 11 0.7753 0.0011
-2 3 12 0.0462 0.0009
-2 3 13 -0.4986 -0.0007
-2 3 14 0.7094 -0.0001
-2 3 15 -0.7609 0.0012
-2 3 16 0.6316 -0.0037
-2 3 17 -0.3582 0.0045
-2 4 1 -0.6259 0.0179
-2 4 2 0.3331 -0.0027
-2 4 3 -0.1168 -0.0063
-2 4 4 -0.1457 0.0049
-2 4 5 0.5517 -0.0041
-2 4 6 -1.1737 0.0055
-2 4 7 1.9785 -0.0036
-2 4 8 -2.7016 0.0006
-2 4 9 2.9437 -0.0002
-2 4 10 -2.4641 0.0003
-2 4 11 1.4065 0.0001
-2 4 12 -0.2238 0.0009
-2 4 13 -0.6613 -0.0014
-2 4 14 1.1023 -0.0001
-2 4 15 -1.1563 0.0008
-2 4 16 0.9294 0.0002
-2 4 17 -0.5646 -0.0005
-2 5 1 -1.9894 0.0135
-2 5 2 1.1227 -0.0103
-2 5 3 -0.3353 -0.0028
-2 5 4 -0.2116 0.0075
-2 5 5 0.4814 -0.0014
-2 5 6 -0.5322 -0.0024
-2 5 7 0.5770 0.0007
-2 5 8 -0.8317 -0.0003
-2 5 9 1.2197 0.0010
-2 5 10 -1.3651 0.0004
-2 5 11 0.9627 -0.0018
-2 5 12 -0.1059 0.0016
-2 5 13 -0.8013 -0.0016
-2 5 14 1.3965 0.0013
-2 5 15 -1.5442 0.0003
-2 5 16 1.2782 -0.0011
-2 5 17 -0.7612 -0.0003
-2 6 1 -2.4006 0.0004
-2 6 2 1.8110 0.0012
-2 6 3 -1.1364 -0.0006
-2 6 4 0.5615 0.0023
-2 6 5 -0.1764 -0.0002
-2 6 6 0.0477 -0.0054
-2 6 7 -0.1794 0.0061
-2 6 8 0.4128 -0.0019
-2 6 9 -0.5351 -0.0001
-2 6 10 0.5290 -0.0003
-2 6 11 -0.5991 -0.0002
-2 6 12 0.8957 0.0007
-2 6 13 -1.2991 0.0001
-2 6 14 1.5538 -0.0006
-2 6 15 -1.5321 0.0004
-2 6 16 1.2663 -0.0009
-2 6 17 -0.8324 0.0011
-2 7 1 -1.5066 0.0260
-2 7 2 1.1677 0.0005
-2 7 3 -0.6886 -0.0108
-2 7 4 0.2644 0.0053
-2 7 5 0.0226 0.0012
-2 7 6 -0.1481 -0.0036
-2 7 7 0.0676 0.0034
-2 7 8 0.2313 -0.0003
-2 7 9 -0.6624 -0.0030
-2 7 10 1.1002 0.0028
-2 7 11 -1.4813 -0.0005
-2 7 12 1.7885 -0.0004
-2 7 13 -1.9490 0.0004
-2 7 14 1.8394 -0.0009
-2 7 15 -1.4447 0.0016
-2 7 16 0.9349 -0.0018
-2 7 17 -0.5058 0.0016
-2 8 1 -0.2712 0.0446
-2 8 2 0.2583 -0.0252
-2 8 3 0.1248 -0.0008
-2 8 4 -0.5906 0.0091
-2 8 5 0.8638 -0.0022
-2 8 6 -0.8928 -0.0025
-2 8 7 0.7466 0.0002
-2 8 8 -0.4699 0.0031
-2 8 9 0.0807 -0.0040
-2 8 10 0.3942 0.0028
-2 8 11 -0.9136 -0.0005
-2 8 12 1.3964 -0.0011
-2 8 13 -1.6961 0.0004
-2 8 14 1.6604 0.0016
-2 8 15 -1.2654 -0.0028
-2 8 16 0.6923 0.0018
-2 9 1 0.6374 0.0166
-2 9 2 -0.3380 -0.0159
-2 9 3 0.3676 0.0063
-2 9 4 -0.7750 0.0030
-2 9 5 1.1966 -0.0024
-2 9 6 -1.3087 -0.0025
-2 9 7 1.1237 0.0019
-2 9 8 -0.8239 0.0027
-2 9 9 0.5144 -0.0037
-2 9 10 -0.1992 0.0007
-2 9 11 -0.1358 0.0022
-2 9 12 0.4739 -0.0029
-2 9 13 -0.7424 0.0019
-2 9 14 0.8285 0.0005
-2 9 15 -0.6705 -0.0039
-2 9 16 0.3477 0.0064
-2 10 1 0.6101 -0.0005
-2 10 2 -0.4840 0.0087
-2 10 3 0.2618 -0.0101
-2 10 4 -0.2664 0.0072
-2 10 5 0.5339 -0.0030
-2 10 6 -0.7630 -0.0012
-2 10 7 0.7368 0.0027
-2 10 8 -0.5489 -0.0006
-2 10 9 0.3730 -0.0010
-2 10 10 -0.2336 -0.0005
-2 10 11 0.0782 0.0025
-2 10 12 0.0806 -0.0019
-2 10 13 -0.1804 0.0000
-2 10 14 0.1876 0.0008
-2 10 15 -0.1147 -0.0011
-2 11 1 0.0454 0.0035
-2 11 2 -0.1285 0.0057
-2 11 3 0.0535 -0.0115
-2 11 4 0.1082 0.0085
-2 11 5 -0.1939 -0.0022
-2 11 6 0.1795 -0.0007
-2 11 7 -0.1736 -0.0001
-2 11 8 0.1967 0.0012
-2 11 9 -0.1548 -0.0004
-2 11 10 0.0473 -0.0018
-2 11 11 -0.0066 0.0027
-2 11 12 0.0866 -0.0006
-2 11 13 -0.1686 -0.0029
-2 12 1 -0.1446 0.0000
-2 12 2 0.1426 0.0005
-2 12 3 -0.1756 -0.0014
-2 12 4 0.2333 -0.0009
-2 12 5 -0.3138 0.0057
-2 12 6 0.4242 -0.0071
-2 12 7 -0.5609 0.0028
-2 12 8 0.6601 0.0022
-2 12 9 -0.6025 -0.0026
-2 12 10 0.3622 -0.0006
-2 12 11 -0.1137 0.0030
-2 13 4 0.2085 -0.0022
-2 13 5 -0.2111 0.0067
-2 13 6 0.1773 -0.0090
-2 13 7 -0.2055 0.0063
-1 -12 1 -0.2041 -0.0064
-1 -12 2 -0.1007 -0.0002
-1 -12 3 0.3066 0.0022
-1 -12 4 -0.2876 0.0004
-1 -11 1 -0.3863 -0.0175
-1 -11 2 0.1601 0.0084
-1 -11 3 0.1038 0.0013
-1 -11 4 -0.2598 -0.0043
-1 -11 5 0.2554 0.0005
-1 -11 6 -0.1141 0.0044
-1 -10 1 0.2382 -0.0160
-1 -10 2 -0.1404 0.0117
-1 -10 3 0.1537 -0.0040
-1 -10 4 -0.1245 -0.0014
-1 -10 5 0.0738 0.0028
-1 -10 6 -0.0973 -0.0000
-1 -10 7 0.1200 -0.0046
-1 -10 8 -0.0583 0.0064
-1 -9 1 1.3336 -0.0045
-1 -9 2 -1.0767 0.0039
-1 -9 3 0.8192 0.0001
-1 -9 4 -0.5895 -0.0011
-1 -9 5 0.2666 -0.0006
-1 -9 6 0.0024 0.0004
-1 -9 7 -0.0025 0.0002
-1 -9 8 -0.1320 0.0018
-1 -9 9 0.1404 -0.0039
-1 -8 1 1.4090 0.0048
-1 -8 2 -1.6145 -0.0027
-1 -8 3 1.4621 0.0029
-1 -8 4 -1.1865 -0.0046
-1 -8 5 0.8590 0.0020
-1 -8 6 -0.3981 0.0021
-1 -8 7 -0.0155 -0.0015
-1 -8 8 0.1021 -0.0010
-1 -8 9 0.0489 0.0005
-1 -8 10 -0.1299 0.0005
-1 -8 11 0.0712 0.0006
-1 -7 1 -0.2717 0.0057
-1 -7 2 -0.4382 -0.0031
-1 -7 3 0.9855 -0.0008
-1 -7 4 -1.1221 0.0009
-1 -7 5 0.9778 0.0020
-1 -7 6 -0.6784 -0.0016
-1 -7 7 0.2277 -0.0009
-1 -7 8 0.1919 0.0006
-1 -7 9 -0.2975 0.0005
-1 -7 10 0.1057 0.0005
-1 -7 11 0.0981 0.0003
-1 -7 12 -0.1373 -0.0038
-1 -6 1 -2.2952 0.0087
-1 -6 2 1.7707 -0.0016
-1 -6 3 -0.9214 -0.0034
-1 -6 4 0.1301 0.0064
-1 -6 5 0.2627 -0.0043
-1 -6 6 -0.2900 -0.0009
-1 -6 7 0.1165 0.0021
-1 -6 8 0.1716 -0.0000
-1 -6 9 -0.4235 -0.0002
-1 -6 10 0.4293 0.0000
-1 -6 11 -0.1799 -0.0012
-1 -6 12 -0.0973 -0.0005
-1 -6 13 0.1876 0.0049
-1 -5 1 -2.5301 0.0060
-1 -5 2 2.5334 -0.0030
-1 -5 3 -2.1461 -0.0007
-1 -5 4 1.4930 0.0025
-1 -5 5 -0.8636 -0.0035
-1 -5 6 0.4978 0.0015
-1 -5 7 -0.3640 0.0019
-1 -5 8 0.3272 -0.0012
-1 -5 9 -0.3423 -0.0013
-1 -5 10 0.3665 0.0004
-1 -5 11 -0.3009 0.0013
-1 -5 12 0.1204 -0.0003
-1 -5 13 0.0661 0.0006
-1 -5 14 -0.1247 -0.0036
-1 -4 1 -0.4212 -0.0150
-1 -4 2 0.9668 0.0061
-1 -4 3 -0.9934 -0.0010
-1 -4 4 0.8087 -0.0024
-1 -4 5 -0.6130 0.0038
-1 -4 6 0.5096 -0.0018
-1 -4 7 -0.4838 0.0004
-1 -4 8 0.4095 -0.0010
-1 -4 9 -0.2311 -0.0001
-1 -4 10 0.0510 0.0016
-1 -4 11 0.0333 0.0004
-1 -4 12 -0.0405 -0.0025
-1 -4 13 0.0284 0.0001
-1 -4 14 -0.0202 0.0027
-1 -4 15 0.0082 -0.0010
-1 -3 1 1.0290 -0.0193
-1 -3 2 -0.8599 0.0150
-1 -3 3 0.9370 -0.0056
-1 -3 4 -1.1455 -0.0007
-1 -3 5 1.2399 0.0039
-1 -3 6 -1.0772 -0.0038
-1 -3 7 0.7035 0.0004
-1 -3 8 -0.3318 0.0017
-1 -3 9 0.1949 -0.0001
-1 -3 10 -0.3104 -0.0010
-1 -3 11 0.4710 0.0002
-1 -3 12 -0.5030 -0.0010
-1 -3 13 0.4010 0.0016
-1 -3 14 -0.2326 0.0027
-1 -3 15 0.0701 -0.0082
-1 -2 1 -3.8682 -0.0052
-1 -2 2 0.8874 0.0099
-1 -2 3 0.9319 -0.0032
-1 -2 4 -1.8242 -0.0037
-1 -2 5 2.2073 0.0031
-1 -2 6 -2.2780 0.0002
-1 -2 7 2.0624 -0.0019
-1 -2 8 -1.6142 0.0029
-1 -2 9 1.1377 -0.0021
-1 -2 10 -0.8807 -0.0010
-1 -2 11 0.8698 0.0025
-1 -2 12 -0.8955 -0.0007
-1 -2 13 0.8029 0.0001
-1 -2 14 -0.6167 -0.0010
-1 -2 15 0.3973 -0.0021
-1 -2 16 -0.1842 0.0086
-1 -1 1 -17.1345 -0.0005
-1 -1 2 9.0904 0.0074
-1 -1 3 -2.8521 -0.0038
-1 -1 4 -0.4628 -0.0055
-1 -1 5 1.5982 0.0082
-1 -1 6 -1.7562 -0.0015
-1 -1 7 1.6632 -0.0046
-1 -1 8 -1.5243 0.0039
-1 -1 9 1.3310 -0.0006
-1 -1 10 -1.1303 -0.0010
-1 -1 11 1.0474 0.0016
-1 -1 12 -1.0752 -0.0010
-1 -1 13 1.0378 -0.0012
-1 -1 14 -0.8480 0.0013
-1 -1 15 0.6020 0.0022
-1 -1 16 -0.3857 -0.0029
-1 -1 17 0.2040 -0.0024
-1 0 1 -29.8104 -0.0138
-1 0 2 20.3298 0.0124
-1 0 3 -10.0145 -0.0069
-1 0 4 2.7261 -0.0008
-1 0 5 0.6079 0.0059
-1 0 6 -1.2761 -0.0040
-1 0 7 0.9016 -0.0024
-1 0 8 -0.4356 0.0048
-1 0 9 0.2106 -0.0006
-1 0 10 -0.2238 -0.0033
-1 0 11 0.3695 0.0020
-1 0 12 -0.5831 0.0004
-1 0 13 0.7780 -0.0008
-1 0 14 -0.8067 0.0016
-1 0 15 0.6355 -0.0018
-1 0 16 -0.4040 -0.0015
-1 0 17 0.2277 0.0049
-1 1 1 -28.5287 -0.0315
-1 1 2 23.9106 0.0215
-1 1 3 -14.9980 -0.0085
-1 1 4 6.1343 -0.0018
-1 1 5 -0.4032 0.0049
-1 1 6 -1.7847 -0.0021
-1 1 7 1.7406 -0.0018
-1 1 8 -0.8486 0.0036
-1 1 9 -0.0681 -0.0019
-1 1 10 0.6030 -0.0019
-1 1 11 -0.6820 0.0028
-1 1 12 0.4768 0.0006
-1 1 13 -0.1701 -0.0022
-1 1 14 -0.1205 -0.0003
-1 1 15 0.2814 0.0011
-1 1 16 -0.2740 0.0015
-1 1 17 0.1849 -0.0020
-1 2 1 -14.3789 -0.0289
-1 2 2 14.9034 0.0192
-1 2 3 -11.4788 -0.0059
-1 2 4 5.8557 -0.0033
-1 2 5 -0.6173 0.0066
-1 2 6 -2.5116 -0.0036
-1 2 7 3.3821 -0.0014
-1 2 8 -2.7853 0.0025
-1 2 9 1.5423 -0.0004
-1 2 10 -0.2555 -0.0013
-1 2 11 -0.6431 0.0017
-1 2 12 1.0174 -0.0004
-1 2 13 -1.0141 -0.0021
-1 2 14 0.8048 0.0019
-1 2 15 -0.4941 0.0019
-1 2 16 0.2018 -0.0033
-1 2 17 -0.0195 -0.0005
-1 2 18 -0.0574 0.0036
-1 3 1 -2.3009 -0.0170
-1 3 2 3.1224 0.0146
-1 3 3 -2.8522 -0.0002
-1 3 4 1.3394 -0.0079
-1 3 5 0.8927 0.0058
-1 3 6 -2.9662 -0.0014
-1 3 7 4.1549 -0.0015
-1 3 8 -4.2191 0.0024
-1 3 9 3.3442 -0.0001
-1 3 10 -1.9239 -0.0026
-1 3 11 0.4451 0.0021
-1 3 12 0.6673 -0.0006
-1 3 13 -1.2477 0.0003
-1 3 14 1.3567 0.0003
-1 3 15 -1.1166 -0.0008
-1 3 16 0.6986 -0.0008
-1 3 17 -0.3202 0.0020
-1 3 18 0.0957 -0.0004
-1 4 1 -0.0199 0.0001
-1 4 2 -0.9868 0.0122
-1 4 3 1.6539 -0.0093
-1 4 4 -2.0200 -0.0038
-1 4 5 2.2979 0.0076
-1 4 6 -2.6945 -0.0011
-1 4 7 3.2172 -0.0034
-1 4 8 -3.5833 0.0029
-1 4 9 3.4086 -0.0013
-1 4 10 -2.5312 -0.0005
-1 4 11 1.1719 0.0016
-1 4 12 0.2063 -0.0004
-1 4 13 -1.2055 -0.0005
-1 4 14 1.6588 -0.0009
-1 4 15 -1.5672 0.0012
-1 4 16 1.0706 0.0008
-1 4 17 -0.4849 -0.0019
-1 4 18 0.1218 0.0009
-1 5 1 -2.1966 0.0069
-1 5 2 0.8360 -0.0029
-1 5 3 0.4633 -0.0071
-1 5 4 -1.2744 0.0068
-1 5 5 1.5151 0.0019
-1 5 6 -1.3804 -0.0040
-1 5 7 1.2051 -0.0007
-1 5 8 -1.2216 0.0020
-1 5 9 1.3230 -0.0001
-1 5 10 -1.1487 0.0000
-1 5 11 0.4810 -0.0007
-1 5 12 0.4923 0.0004
-1 5 13 -1.3543 -0.0008
-1 5 14 1.8161 0.0011
-1 5 15 -1.8128 0.0001
-1 5 16 1.3909 -0.0004
-1 5 17 -0.7273 -0.0015
-1 5 18 0.1615 0.0028
-1 6 1 -2.7009 -0.0046
-1 6 2 2.1043 0.0013
-1 6 3 -1.2220 0.0025
-1 6 4 0.4081 -0.0011
-1 6 5 0.0517 0.0013
-1 6 6 -0.0849 -0.0041
-1 6 7 -0.2014 0.0028
-1 6 8 0.5889 0.0009
-1 6 9 -0.8757 -0.0004
-1 6 10 1.0501 -0.0017
-1 6 11 -1.2787 0.0009
-1 6 12 1.6434 0.0003
-1 6 13 -1.9690 0.0003
-1 6 14 2.0121 -0.0007
-1 6 15 -1.7385 0.0000
-1 6 16 1.2877 0.0001
-1 6 17 -0.7754 -0.0003
-1 6 18 0.2988 0.0012
-1 7 1 -1.2916 0.0114
-1 7 2 1.1384 0.0070
-1 7 3 -0.7753 -0.0088
-1 7 4 0.3223 -0.0002
-1 7 5 0.0228 0.0055
-1 7 6 -0.1036 -0.0053
-1 7 7 -0.1069 0.0032
-1 7 8 0.5439 0.0003
-1 7 9 -1.1064 -0.0026
-1 7 10 1.6779 0.0007
-1 7 11 -2.1570 0.0021
-1 7 12 2.4694 -0.0020
-1 7 13 -2.5240 0.0010
-1 7 14 2.2274 -0.0011
-1 7 15 -1.6239 0.0013
-1 7 16 0.9532 -0.0012
-1 7 17 -0.4575 0.0014
-1 8 1 0.1707 0.0276
-1 8 2 -0.1206 -0.0137
-1 8 3 0.3279 -0.0046
-1 8 4 -0.6298 0.0079
-1 8 5 0.8631 -0.0007
-1 8 6 -0.9160 -0.0026
-1 8 7 0.7531 0.0000
-1 8 8 -0.4111 0.0023
-1 8 9 -0.0609 -0.0027
-1 8 10 0.6361 0.0017
-1 8 11 -1.2595 0.0006
-1 8 12 1.7895 -0.0027
-1 8 13 -2.0316 0.0027
-1 8 14 1.8546 -0.0009
-1 8 15 -1.3108 -0.0011
-1 8 16 0.6547 0.0018
-1 8 17 -0.1833 -0.0002
-1 9 1 0.8750 0.0051
-1 9 2 -0.6349 -0.0097
-1 9 3 0.6227 0.0057
-1 9 4 -0.8305 0.0011
-1 9 5 1.0557 -0.0016
-1 9 6 -1.1377 -0.0007
-1 9 7 1.0624 -0.0010
-1 9 8 -0.8854 0.0039
-1 9 9 0.6323 -0.0027
-1 9 10 -0.2933 -0.0008
-1 9 11 -0.1159 0.0022
-1 9 12 0.5165 -0.0018
-1 9 13 -0.7875 0.0017
-1 9 14 0.8229 -0.0018
-1 9 15 -0.6041 0.0001
-1 9 16 0.2532 0.0035
-1 10 1 0.6331 -0.0096
-1 10 2 -0.5435 0.0120
-1 10 3 0.3867 -0.0067
-1 10 4 -0.3228 0.0010
-1 10 5 0.3673 0.0012
-1 10 6 -0.4074 -0.0017
-1 10 7 0.3918 0.0012
-1 10 8 -0.3852 0.0004
-1 10 9 0.4163 -0.0003
-1 10 10 -0.3848 -0.0027
-1 10 11 0.2051 0.0049
-1 10 12 0.0335 -0.0029
-1 10 13 -0.1563 -0.0008
-1 10 14 0.1110 0.0020
-1 10 15 0.0074 -0.0003
-1 11 1 0.0583 -0.0033
-1 11 2 -0.1118 0.0102
-1 11 3 0.0724 -0.0110
-1 11 4 0.0546 0.0044
-1 11 5 -0.2238 0.0012
-1 11 6 0.3931 -0.0013
-1 11 7 -0.5191 -0.0006
-1 11 8 0.5241 0.0002
-1 11 9 -0.3488 0.0021
-1 11 10 0.0869 -0.0041
-1 11 11 0.0334 0.0046
-1 11 12 0.0860 -0.0028
-1 11 13 -0.2513 -0.0009
-1 11 14 0.2182 0.0044
-1 12 1 -0.0723 0.0008
-1 12 2 0.0810 0.0009
-1 12 3 -0.1416 -0.0013
-1 12 4 0.1967 -0.0018
-1 12 5 -0.2758 0.0054
-1 12 6 0.4480 -0.0041
-1 12 7 -0.6856 -0.0008
-1 12 8 0.8502 0.0026
-1 12 9 -0.8071 0.0010
-1 12 10 0.5481 -0.0049
-1 12 11 -0.2454 0.0041
-1 12 12 0.1337 -0.0003
-1 12 13 -0.2514 -0.0024
-1 13 1 0.0400 0.0043
-1 13 2 -0.0619 -0.0014
-1 13 3 -0.0427 0.0012
-1 13 4 0.1683 -0.0040
-1 13 5 -0.1919 0.0068
-1 13 6 0.1604 -0.0060
-1 13 7 -0.2130 0.0013
-1 13 8 0.3662 0.0021
-1 13 9 -0.4886 0.0005
-1 13 10 0.4588 -0.0059
0 -12 1 -0.2312 -0.0033
0 -12 2 0.1070 -0.0015
0 -12 3 0.0303 0.0040
0 -11 1 -0.1880 -0.0048
0 -11 2 0.1097 -0.0005
0 -11 3 0.0174 0.0042
0 -11 4 -0.1045 -0.0042
0 -11 5 0.1116 0.0011
0 -11 6 -0.0533 0.0024
0 -10 1 0.3985 -0.0053
0 -10 2 -0.3265 0.0027
0 -10 3 0.2899 0.0013
0 -10 4 -0.1850 -0.0022
0 -10 5 0.0619 0.0012
0 -10 6 -0.0347 0.0004
0 -10 7 0.0683 -0.0028
0 -9 1 1.2553 0.0036
0 -9 2 -1.0986 0.0003
0 -9 3 0.9091 -0.0003
0 -9 4 -0.6834 0.0005
0 -9 5 0.3389 -0.0018
0 -9 6 -0.0282 0.0012
0 -9 7 -0.0295 -0.0001
0 -9 8 -0.0862 0.0016
0 -9 9 0.1310 -0.0036
0 -8 1 1.1690 0.0082
0 -8 2 -1.4026 -0.0082
0 -8 3 1.3261 0.0035
0 -8 4 -1.1035 0.0002
0 -8 5 0.8123 -0.0025
0 -8 6 -0.4025 0.0027
0 -8 7 0.0103 0.0001
0 -8 8 0.1207 -0.0018
0 -8 9 -0.0147 -0.0006
0 -8 10 -0.0771 0.0023
0 -8 11 0.0386 -0.0004
0 -7 1 -0.5835 -0.0036
0 -7 2 -0.1211 -0.0040
0 -7 3 0.7172 0.0051
0 -7 4 -0.9191 -0.0013
0 -7 5 0.8151 -0.0011
0 -7 6 -0.5734 0.0017
0 -7 7 0.2193 -0.0005
0 -7 8 0.1598 -0.0021
0 -7 9 -0.3420 0.0021
0 -7 10 0.2424 0.0012
0 -7 11 -0.0337 -0.0015
0 -7 12 -0.0731 -0.0027
0 -6 1 -2.7356 -0.0037
0 -6 2 2.1421 0.0063
0 -6 3 -1.1988 -0.0032
0 -6 4 0.2747 0.0019
0 -6 5 0.2248 -0.0014
0 -6 6 -0.2817 -0.0004
0 -6 7 0.1271 0.0008
0 -6 8 0.1097 0.0001
0 -6 9 -0.3729 0.0004
0 -6 10 0.5104 -0.0003
0 -6 11 -0.3842 -0.0015
0 -6 12 0.0839 0.0007
0 -6 13 0.1275 0.0031
0 -5 1 -3.3073 0.0006
0 -5 2 3.0493 0.0027
0 -5 3 -2.4257 -0.0050
0 -5 4 1.5552 0.0039
0 -5 5 -0.6990 -0.0025
0 -5 6 0.1856 -0.0001
0 -5 7 -0.0578 0.0029
0 -5 8 0.0951 -0.0014
0 -5 9 -0.1579 -0.0025
0 -5 10 0.2596 0.0026
0 -5 11 -0.3555 -0.0004
0 -5 12 0.3076 0.0002
0 -5 13 -0.0988 -0.0004
0 -5 14 -0.0801 -0.0009
0 -4 1 -1.4935 -0.0144
0 -4 2 1.6475 0.0049
0 -4 3 -1.2466 -0.0008
0 -4 4 0.7366 -0.0009
0 -4 5 -0.2965 0.0021
0 -4 6 -0.0243 -0.0013
0 -4 7 0.1647 0.0012
0 -4 8 -0.1752 -0.0023
0 -4 9 0.2008 0.0005
0 -4 10 -0.2563 0.0029
0 -4 11 0.2150 -0.0022
0 -4 12 -0.0439 -0.0007
0 -4 13 -0.1120 0.0001
0 -4 14 0.1229 0.0023
0 -4 15 -0.0448 -0.0021
0 -3 1 0.0462 -0.0211
0 -3 2 -0.3992 0.0159
0 -3 3 0.9588 -0.0040
0 -3 4 -1.5645 -0.0026
0 -3 5 1.8953 0.0048
0 -3 6 -1.8466 -0.0043
0 -3 7 1.5357 0.0008
0 -3 8 -1.1438 0.0016
0 -3 9 0.8630 -0.0001
0 -3 10 -0.7864 -0.0010
0 -3 11 0.7888 -0.0003
0 -3 12 -0.6647 0.0003
0 -3 13 0.3766 0.0007
0 -3 14 -0.0758 0.0016
0 -3 15 -0.0831 -0.0052
0 -2 1 -5.2335 -0.0055
0 -2 2 1.0504 0.0174
0 -2 3 1.5278 -0.0101
0 -2 4 -2.8186 -0.0013
0 -2 5 3.3698 0.0041
0 -2 6 -3.4424 -0.0020
0 -2 7 3.1259 -0.0001
0 -2 8 -2.5284 0.0027
0 -2 9 1.8560 -0.0035
0 -2 10 -1.3708 0.0004
0 -2 11 1.1664 0.0022
0 -2 12 -1.0561 -0.0009
0 -2 13 0.8291 -0.0007
0 -2 14 -0.5004 0.0005
0 -2 15 0.2125 -0.0019
0 -2 16 -0.0444 0.0049
0 -1 1 -19.8013 0.0141
0 -1 2 9.8712 0.0049
0 -1 3 -2.1158 -0.0103
0 -1 4 -1.9613 0.0020
0 -1 5 3.2223 0.0047
0 -1 6 -3.1850 -0.0018
0 -1 7 2.8124 -0.0030
0 -1 8 -2.4051 0.0033
0 -1 9 1.9517 -0.0020
0 -1 10 -1.4808 0.0011
0 -1 11 1.1673 0.0009
0 -1 12 -1.0760 -0.0020
0 -1 13 1.0047 -0.0003
0 -1 14 -0.7751 0.0023
0 -1 15 0.4758 -0.0006
0 -1 16 -0.2612 -0.0011
0 -1 17 0.1375 -0.0009
0 0 1 -32.8756 -0.0006
0 0 2 21.9086 0.0018
0 0 3 -9.8306 -0.0021
0 0 4 1.2574 -0.0005
0 0 5 2.4964 0.0043
0 0 6 -2.8705 -0.0037
0 0 7 1.9166 -0.0014
0 0 8 -0.9442 0.0039
0 0 9 0.4036 -0.0010
0 0 10 -0.2180 -0.0017
0 0 11 0.2020 0.0011
0 0 12 -0.3294 -0.0007
0 0 13 0.5714 0.0013
0 0 14 -0.7117 0.0002
0 0 15 0.5972 -0.0018
0 0 16 -0.3656 -0.0003
0 0 17 0.2055 0.0032
0 1 0 27.8919 0.0313
0 1 1 -29.9685 -0.0347
0 1 2 24.7294 0.0246
0 1 3 -14.7992 -0.0087
0 1 4 4.8762 -0.0037
0 1 5 1.4599 0.0075
0 1 6 -3.5467 -0.0048
0 1 7 2.8539 0.0005
0 1 8 -1.1672 0.0021
0 1 9 -0.3426 -0.0013
0 1 10 1.1612 -0.0017
0 1 11 -1.3124 0.0025
0 1 12 1.0762 0.0001
0 1 13 -0.6352 -0.0011
0 1 14 0.1107 -0.0011
0 1 15 0.2595 0.0018
0 1 16 -0.3173 0.0001
0 1 17 0.1959 -0.0001
0 2 0 10.1656 0.0183
0 2 1 -13.7300 -0.0316
0 2 2 13.8640 0.0268
0 2 3 -10.1477 -0.0136
0 2 4 4.2430 0.0017
0 2 5 1.1882 0.0045
0 2 6 -4.2302 -0.0038
0 2 7 4.6444 0.0002
0 2 8 -3.3434 0.0012
0 2 9 1.3927 -0.0002
0 2 10 0.3990 -0.0008
0 2 11 -1.5326 0.0012
0 2 12 1.9221 -0.0006
0 2 13 -1.7701 -0.0015
0 2 14 1.2720 0.0020
0 2 15 -0.6236 0.0005
0 2 16 0.1250 -0.0019
0 2 17 0.0465 0.0001
0 2 18 -0.0212 0.0009
0 3 0 0.2877 -0.0087
0 3 1 -0.7391 -0.0084
0 3 2 1.0105 0.0096
0 3 3 -0.5795 0.0019
0 3 4 -0.7850 -0.0077
0 3 5 2.7239 0.0038
0 3 6 -4.4304 0.0011
0 3 7 5.1706 -0.0029
0 3 8 -4.7307 0.0023
0 3 9 3.3769 0.0000
0 3 10 -1.5727 -0.0014
0 3 11 -0.1693 0.0002
0 3 12 1.4206 0.0006
0 3 13 -2.0033 0.0003
0 3 14 1.9540 -0.0002
0 3 15 -1.4142 -0.0011
0 3 16 0.6935 0.0009
0 3 17 -0.1953 -0.0000
0 3 18 0.0619 0.0004
0 4 0 0.4567 -0.0199
0 4 1 1.1868 0.0110
0 4 2 -2.7262 0.0015
0 4 3 3.6277 0.0003
0 4 4 -3.8650 -0.0103
0 4 5 3.7791 0.0101
0 4 6 -3.7196 -0.0007
0 4 7 3.7457 -0.0042
0 4 8 -3.6182 0.0024
0 4 9 3.0604 -0.0000
0 4 10 -2.0000 -0.0011
0 4 11 0.6289 0.0007
0 4 12 0.6960 0.0011
0 4 13 -1.6454 -0.0013
0 4 14 2.0365 -0.0011
0 4 15 -1.8179 0.0018
0 4 16 1.1297 0.0005
0 4 17 -0.3886 -0.0019
0 4 18 0.0178 0.0011
0 5 0 2.9786 -0.0036
0 5 1 -1.8549 0.0108
0 5 2 0.1827 -0.0077
0 5 3 1.3458 -0.0024
0 5 4 -2.1478 0.0043
0 5 5 2.1518 0.0008
0 5 6 -1.6949 -0.0008
0 5 7 1.1814 -0.0027
0 5 8 -0.8158 0.0013
0 5 9 0.5325 0.0023
0 5 10 -0.1315 -0.0019
0 5 11 -0.4909 -0.0001
0 5 12 1.2097 0.0005
0 5 13 -1.7723 -0.0008
0 5 14 2.0036 0.0009
0 5 15 -1.8561 0.0001
0 5 16 1.3453 -0.0001
0 5 17 -0.6291 -0.0016
0 5 18 0.0630 0.0019
0 6 0 2.9439 0.0052
0 6 1 -2.7930 -0.0078
0 6 2 2.1850 0.0007
0 6 3 -1.2107 0.0032
0 6 4 0.3251 0.0012
0 6 5 0.0307 -0.0043
0 6 6 0.1861 0.0027
0 6 7 -0.7128 -0.0022
0 6 8 1.2851 0.0020
0 6 9 -1.7722 0.0014
0 6 11 -2.4311 0.0005
0 6 12 2.6096 0.0017
0 6 13 -2.5897 -0.0003
0 6 14 2.2899 -0.0007
0 6 15 -1.7741 -0.0003
0 6 16 1.1955 0.0012
0 6 17 -0.6483 -0.0017
0 6 18 0.2009 0.0019
0 7 0 1.0259 -0.0061
0 7 1 -1.1706 -0.0025
0 7 2 1.1462 0.0096
0 7 3 -0.9183 -0.0050
0 7 4 0.4763 -0.0022
0 7 5 -0.1083 0.0026
0 7 6 0.1542 -0.0006
0 7 7 -0.6220 0.0004
0 7 8 1.2649 0.0002
0 7 9 -1.9050 -0.0008
0 7 10 2.4994 -0.0007
0 7 11 -2.9826 0.0012
0 7 12 3.2063 0.0008
0 7 13 -3.0362 -0.0014
0 7 14 2.4633 -0.0003
0 7 15 -1.6547 0.0009
0 7 16 0.8929 0.0000
0 7 17 -0.3855 -0.0001
0 7 18 0.1354 -0.0004
0 8 0 -0.7487 0.0001
0 8 1 0.4670 0.0060
0 8 2 -0.4126 -0.0019
0 8 3 0.4482 -0.0040
0 8 4 -0.5410 0.0019
0 8 5 0.7188 0.0025
0 8 6 -0.8168 -0.0019
0 8 7 0.6020 -0.0004
0 8 8 -0.0826 0.0003
0 8 10 1.1178 0.0008
0 8 11 -1.6574 -0.0009
0 8 12 2.0804 0.0004
0 8 13 -2.1943 0.0000
0 8 14 1.8623 -0.0006
0 8 15 -1.1893 0.0004
0 8 16 0.4959 0.0007
0 8 17 -0.0788 -0.0006
0 9 0 -1.2158 0.0078
0 9 1 0.9910 -0.0053
0 9 2 -0.8178 -0.0005
0 9 3 0.7999 0.0020
0 9 4 -0.8212 -0.0009
0 9 5 0.8200 0.0016
0 9 6 -0.8551 -0.0015
0 9 7 0.9070 -0.0017
0 9 8 -0.8438 0.0038
0 9 9 0.5895 -0.0018
0 9 11 -0.2000 -0.0004
0 9 12 0.5212 0.0019
0 9 13 -0.6908 -0.0015
0 9 14 0.6525 -0.0007
0 9 15 -0.4013 0.0023
0 9 16 0.0567 -0.0007
0 9 17 0.1670 -0.0020
0 10 0 -0.5231 -0.0005
0 10 1 0.5552 -0.0076
0 10 2 -0.4436 0.0089
0 10 3 0.3115 -0.0030
0 10 4 -0.2303 -0.0019
0 10 5 0.1426 0.0024
0 10 6 -0.0365 -0.0012
0 10 7 0.0201 -0.0004
0 10 8 -0.1748 0.0021
0 10 9 0.4092 -0.0018
0 10 10 -0.5073 -0.0008
0 10 11 0.3555 0.0023
0 10 12 -0.1004 -0.0006
0 10 13 -0.0103 -0.0024
0 10 14 -0.0750 0.0030
0 10 15 0.1967 -0.0005
0 10 16 -0.2314 -0.0020
0 11 0 0.1512 -0.0060
0 11 1 -0.0586 0.0002
0 11 2 0.0357 0.0061
0 11 3 -0.1185 -0.0050
0 11 4 0.2570 -0.0014
0 11 5 -0.4201 0.0042
0 11 6 0.5969 -0.0012
0 11 7 -0.7338 -0.0019
0 11 8 0.7296 0.0015
0 11 9 -0.5045 0.0007
0 11 10 0.1301 -0.0021
0 11 11 0.1339 0.0024
0 11 12 -0.0953 -0.0021
0 11 13 -0.0905 0.0009
0 11 14 0.1075 0.0016
0 11 15 0.0730 -0.0037
0 12 0 0.2370 -0.0062
0 12 1 -0.1612 0.0045
0 12 2 0.1339 -0.0002
0 12 3 -0.1986 -0.0011
0 12 4 0.2921 -0.0026
0 12 5 -0.3907 0.0057
0 12 6 0.5274 -0.0029
0 12 7 -0.6795 -0.0026
0 12 8 0.7752 0.0036
0 12 9 -0.7692 0.0007
0 12 10 0.6270 -0.0041
0 12 11 -0.3623 0.0024
0 12 12 0.1397 0.0012
0 12 13 -0.1336 -0.0015
0 13 1 0.0268 0.0077
0 13 2 -0.0857 -0.0037
0 13 3 0.0140 0.0008
0 13 4 0.1169 -0.0019
0 13 5 -0.1627 0.0040
0 13 6 0.1367 -0.0022
0 13 7 -0.1560 -0.0029
0 13 8 0.2318 0.0053
0 13 9 -0.2963 -0.0010
0 13 10 0.3342 -0.0053
0 13 11 -0.3331 0.0062
1 -12 0 0.1387 0.0018
1 -12 1 -0.1986 -0.0024
1 -12 2 0.1739 0.0023
1 -11 0 0.0308 0.0010
1 -11 1 -0.0820 0.0000
1 -11 2 0.0688 -0.0010
1 -11 3 -0.0201 -0.0006
1 -11 4 -0.0126 0.0016
1 -11 5 -0.0089 -0.0001
1 -10 0 -0.5693 -0.0015
1 -10 1 0.4564 -0.0021
1 -10 2 -0.4044 -0.0006
1 -10 3 0.3564 0.0020
1 -10 4 -0.2196 0.0008
1 -10 5 0.0397 -0.0022
1 -10 6 0.0808 -0.0002
1 -10 7 -0.1202 0.0027
1 -9 0 -1.1111 -0.0004
1 -9 1 1.1505 0.0006
1 -9 2 -1.0516 0.0003
1 -9 3 0.9298 0.0007
1 -9 4 -0.7243 -0.0004
1 -9 5 0.3622 -0.0016
1 -9 6 0.0074 0.0010
1 -9 7 -0.1764 0.0014
1 -9 8 0.1490 -0.0015
1 -9 9 -0.0762 -0.0006
1 -8 0 -0.5033 0.0207
1 -8 1 0.9145 -0.0039
1 -8 2 -1.1462 -0.0045
1 -8 3 1.1434 0.0029
1 -8 4 -1.0009 0.0007
1 -8 5 0.7349 -0.0024
1 -8 6 -0.3273 0.0011
1 -8 7 -0.0797 0.0024
1 -8 8 0.2764 -0.0032
1 -8 9 -0.2373 -0.0009
1 -8 10 0.1181 0.0044
1 -7 0 1.1766 0.0261
1 -7 1 -0.7621 -0.0185
1 -7 2 0.1491 0.0003
1 -7 3 0.3948 0.0072
1 -7 4 -0.6511 -0.0026
1 -7 5 0.6226 -0.0028
1 -7 6 -0.4164 0.0034
1 -7 7 0.0992 0.0003
1 -7 8 0.2466 -0.0043
1 -7 9 -0.4647 0.0035
1 -7 10 0.4394 0.0021
1 -7 11 -0.2299 -0.0047
1 -6 0 2.8570 0.0024
1 -6 1 -2.6395 -0.0107
1 -6 2 2.1105 0.0069
1 -6 3 -1.3086 0.0026
1 -6 4 0.4580 -0.0042
1 -6 5 0.0932 -0.0002
1 -6 6 -0.2146 0.0023
1 -6 7 0.0686 -0.0015
1 -6 8 0.1642 0.0001
1 -6 9 -0.4243 0.0017
1 -6 10 0.6237 -0.0015
1 -6 11 -0.5888 -0.0011
1 -6 12 0.2865 0.0014
1 -6 13 0.0397 0.0013
1 -5 0 3.0494 0.0005
1 -5 1 -3.1565 0.0032
1 -5 2 2.7590 -0.0004
1 -5 3 -2.1514 -0.0005
1 -5 4 1.3886 -0.0010
1 -5 5 -0.5569 -0.0001
1 -5 6 -0.0374 0.0011
1 -5 7 0.1947 0.0007
1 -5 8 -0.0677 -0.0007
1 -5 9 -0.1099 -0.0020
1 -5 10 0.2967 0.0024
1 -5 11 -0.4842 -0.0003
1 -5 12 0.5061 -0.0011
1 -5 13 -0.2564 0.0018
1 -5 14 -0.0557 -0.0023
1 -4 0 1.0560 0.0081
1 -4 1 -1.5791 -0.0023
1 -4 2 1.3610 -0.0040
1 -4 3 -0.7703 0.0023
1 -4 4 0.2735 0.0005
1 -4 5 0.0815 -0.0006
1 -4 6 -0.4280 0.0008
1 -4 7 0.6772 -0.0001
1 -4 8 -0.6824 -0.0022
1 -4 9 0.5316 0.0015
1 -4 10 -0.3801 0.0022
1 -4 11 0.2010 -0.0028
1 -4 12 0.0597 -0.0003
1 -4 13 -0.2541 0.0024
1 -4 14 0.2076 -0.0025
1 -4 15 -0.0193 0.0022
1 -3 0 1.0658 -0.0038
1 -3 1 0.0018 -0.0058
1 -3 2 -0.8620 0.0017
1 -3 3 1.6780 0.0034
1 -3 4 -2.3004 -0.0013
1 -3 5 2.4613 -0.0010
1 -3 6 -2.2364 -0.0002
1 -3 7 1.9170 0.0004
1 -3 8 -1.6230 0.0002
1 -3 9 1.3377 0.0009
1 -3 10 -1.1010 -0.0013
1 -3 11 0.9213 -0.0004
1 -3 12 -0.6814 0.0005
1 -3 13 0.3188 0.0014
1 -3 14 0.0196 -0.0022
1 -3 15 -0.1457 0.0019
1 -2 0 10.2503 -0.0231
1 -2 1 -4.6873 0.0046
1 -2 2 0.0177 0.0071
1 -2 3 2.7806 -0.0040
1 -2 4 -4.0292 -0.0014
1 -2 5 4.3185 0.0005
1 -2 6 -4.0029 0.0006
1 -2 7 3.3627 0.0011
1 -2 8 -2.6552 -0.0010
1 -2 9 2.0179 -0.0010
1 -2 10 -1.5341 0.0007
1 -2 11 1.2518 0.0006
1 -2 12 -1.0668 -0.0001
1 -2 13 0.7987 -0.0004
1 -2 14 -0.4271 -0.0009
1 -2 15 0.1052 0.0018
1 -2 16 0.0470 -0.0018
1 -1 0 26.2240 -0.0330
1 -1 1 -18.0837 0.0217
1 -1 2 8.1374 -0.0031
1 -1 3 -0.4121 -0.0081
1 -1 4 -3.5231 0.0062
1 -1 5 4.4967 -0.0011
1 -1 6 -4.0350 0.0005
1 -1 7 3.1851 -0.0006
1 -1 8 -2.4052 -0.0010
1 -1 9 1.7774 0.0009
1 -1 10 -1.2605 0.0011
1 -1 11 0.9185 -0.0010
1 -1 12 -0.8141 -0.0001
1 -1 13 0.7851 -0.0008
1 -1 14 -0.6156 0.0017
1 -1 15 0.3386 -0.0000
1 -1 16 -0.1297 -0.0019
1 -1 17 0.0366 0.0017
1 0 0 33.6364 -0.0132
1 0 1 -29.4275 0.0126
1 0 2 19.1466 -0.0099
1 0 3 -7.7548 0.0036
1 0 4 -0.3036 0.0022
1 0 5 3.6616 -0.0031
1 0 6 -3.6534 0.0013
1 0 7 2.2859 -0.0005
1 0 8 -0.9209 -0.0001
1 0 9 0.1028 0.0012
1 0 10 0.2260 -0.0007
1 0 11 -0.3208 -0.0010
1 0 12 0.2370 0.0007
1 0 13 0.0535 0.0006
1 0 14 -0.3424 0.0001
1 0 15 0.3758 -0.0012
1 0 16 -0.2165 -0.0001
1 0 17 0.0901 0.0017
1 1 0 23.7609 0.0096
1 1 1 -25.4244 -0.0142
1 1 2 20.8145 0.0098
1 1 3 -12.0129 -0.0009
1 1 4 3.1497 -0.0046
1 1 5 2.4359 0.0036
1 1 6 -4.0298 -0.0007
1 1 7 2.9693 0.0001
1 1 8 -0.9660 -0.0010
1 1 9 -0.7990 0.0015
1 1 10 1.7746 -0.0011
1 1 11 -1.9976 -0.0001
1 1 12 1.7873 0.0013
1 1 13 -1.3020 -0.0006
1 1 14 0.6093 -0.0013
1 1 15 -0.0028 0.0013
1 1 16 -0.2141 0.0001
1 1 17 0.1244 0.0002
1 2 0 7.4003 0.0078
1 2 1 -9.9526 -0.0159
1 2 2 9.9515 0.0147
1 2 3 -6.9493 -0.0091
1 2 4 2.1421 0.0033
1 2 5 2.2824 0.0005
1 2 6 -4.6115 -0.0008
1 2 7 4.5837 -0.0001
1 2 8 -3.0126 -0.0008
1 2 9 0.8714 0.0018
1 2 10 1.0750 -0.0007
1 2 11 -2.3128 -0.0008
1 2 12 2.7236 0.0009
1 2 13 -2.4879 -0.0006
1 2 14 1.7839 0.0000
1 2 15 -0.8406 0.0009
1 2 16 0.0931 -0.0006
1 2 17 0.1482 -0.0008
1 2 18 -0.0432 0.0006
1 3 0 -1.2999 -0.0113
1 3 1 1.4729 0.0000
1 3 2 -1.5737 0.0009
1 3 3 1.8749 0.0042
1 3 4 -2.6465 -0.0033
1 3 5 3.8022 -0.0026
1 3 6 -4.7918 0.0052
1 3 7 5.0059 -0.0035
1 3 8 -4.2679 0.0010
1 3 9 2.8124 0.0007
1 3 10 -0.9933 -0.0001
1 3 11 -0.7804 -0.0024
1 3 12 2.0733 0.0030
1 3 13 -2.6203 -0.0002
1 3 14 2.3993 -0.0018
1 3 15 -1.5790 0.0010
1 3 16 0.5784 0.0003
1 3 17 0.0591 -0.0011
1 3 18 -0.1377 0.0020
1 4 0 -0.8366 -0.0214
1 4 1 2.5505 0.0170
1 4 2 -4.0717 -0.0082
1 4 3 4.8388 0.0072
1 4 4 -4.7812 -0.0098
1 4 5 4.2840 0.0047
1 4 6 -3.7795 0.0035
1 4 7 3.3764 -0.0043
1 4 8 -2.9019 0.0001
1 4 9 2.1939 0.0016
1 4 10 -1.2252 -0.0003
1 4 11 0.0704 -0.0017
1 4 12 1.0738 0.0033
1 4 13 -1.9107 -0.0021
1 4 14 2.1832 -0.0015
1 4 15 -1.7991 0.0028
1 4 16 0.9433 -0.0006
1 4 17 -0.1102 -0.0008
1 4 18 -0.2327 0.0006
1 5 0 2.0362 0.0009
1 5 1 -0.9456 0.0088
1 5 2 -0.5331 -0.0103
1 5 3 1.7910 0.0032
1 5 4 -2.2822 0.0007
1 5 5 1.9746 -0.0003
1 5 6 -1.2596 0.0021
1 5 7 0.5296 -0.0030
1 5 8 0.0719 -0.0015
1 5 9 -0.5690 0.0052
1 5 10 0.9968 -0.0026
1 5 11 -1.3695 -0.0009
1 5 12 1.6835 0.0008
1 5 13 -1.8807 0.0004
1 5 14 1.8657 -0.0011
1 5 15 -1.5665 0.0013
1 5 16 0.9860 -0.0000
1 5 17 -0.2944 -0.0018
1 5 18 -0.1713 0.0011
1 6 0 2.4671 0.0160
1 6 1 -2.3799 -0.0145
1 6 2 1.9379 0.0048
1 6 3 -1.1537 0.0001
1 6 4 0.4610 0.0039
1 6 5 -0.3452 -0.0068
1 6 6 0.8204 0.0049
1 6 7 -1.5254 -0.0027
1 6 8 2.1841 0.0003
1 6 9 -2.7457 0.0035
1 6 10 3.1795 -0.0036
1 6 11 -3.3739 -0.0009
1 6 12 3.2468 0.0024
1 6 13 -2.8192 0.0012
1 6 14 2.1790 -0.0035
1 6 15 -1.4572 0.0017
1 6 16 0.7938 0.0012
1 6 17 -0.2734 -0.0031
1 6 18 -0.0547 0.0035
1 7 0 0.7551 0.0078
1 7 1 -0.9913 -0.0114
1 7 2 1.1383 0.0106
1 7 3 -1.0863 -0.0038
1 7 4 0.7178 0.0000
1 7 5 -0.3706 -0.0024
1 7 6 0.5305 0.0034
1 7 7 -1.2050 -0.0003
1 7 8 1.9903 -0.0015
1 7 9 -2.6226 0.0011
1 7 10 3.1281 -0.0008
1 7 11 -3.5054 -0.0009
1 7 12 3.5732 0.0035
1 7 13 -3.1751 -0.0024
1 7 14 2.3747 -0.0013
1 7 15 -1.4228 0.0018
1 7 16 0.6087 0.0009
1 7 17 -0.1106 -0.0025
1 7 18 -0.0776 0.0022
1 8 0 -0.9408 0.0044
1 8 1 0.5769 -0.0019
1 8 2 -0.4063 0.0012
1 8 3 0.2754 0.0004
1 8 4 -0.2427 -0.0044
1 8 5 0.4457 0.0050
1 8 6 -0.6480 -0.0011
1 8 7 0.4360 -0.0005
1 8 8 0.2077 -0.0016
1 8 9 -0.9170 0.0022
1 8 10 1.4443 -0.0001
1 8 11 -1.8259 -0.0013
1 8 12 2.0870 0.0019
1 8 13 -2.0718 -0.0019
1 8 14 1.6444 0.0005
1 8 15 -0.9244 0.0005
1 8 16 0.2380 0.0010
1 8 17 0.1407 -0.0024
1 9 0 -1.3185 -0.0009
1 9 1 1.0114 -0.0011
1 9 2 -0.7239 0.0001
1 9 3 0.6015 0.0009
1 9 4 -0.5228 -0.0026
1 9 5 0.4812 0.0051
1 9 6 -0.6069 -0.0044
1 9 7 0.8243 0.0001
1 9 8 -0.8612 0.0019
1 9 9 0.5967 -0.0004
1 9 10 -0.1723 -0.0003
1 9 11 -0.2139 -0.0008
1 9 12 0.4630 0.0014
1 9 13 -0.5471 -0.0008
1 9 14 0.4458 -0.0003
1 9 15 -0.1685 0.0017
1 9 16 -0.1707 -0.0015
1 9 17 0.3725 -0.0004
1 10 0 -0.4350 -0.0118
1 10 1 0.4739 0.0029
1 10 2 -0.2638 0.0020
1 10 3 0.0117 -0.0019
1 10 4 0.1267 0.0012
1 10 5 -0.1961 -0.0010
1 10 6 0.2202 0.0002
1 10 7 -0.1090 -0.0005
1 10 8 -0.1763 0.0019
1 10 9 0.5073 -0.0018
1 10 10 -0.6583 0.0001
1 10 11 0.5078 0.0008
1 10 12 -0.2030 -0.0005
1 10 13 0.0348 0.0001
1 10 14 -0.1055 0.0003
1 10 15 0.2508 0.0003
1 10 16 -0.3076 -0.0018
1 11 0 0.4198 -0.0176
1 11 1 -0.3073 0.0080
1 11 2 0.2630 0.0017
1 11 3 -0.3879 -0.0032
1 11 4 0.5845 -0.0003
1 11 5 -0.7266 0.0010
1 11 6 0.7682 0.0015
1 11 7 -0.7264 -0.0033
1 11 8 0.6223 0.0027
1 11 9 -0.4141 -0.0010
1 11 10 0.0716 -0.0008
1 11 11 0.2376 0.0019
1 11 12 -0.2590 -0.0027
1 11 13 0.0401 0.0034
1 11 14 0.0795 -0.0026
1 11 15 0.0343 0.0001
1 12 0 0.4148 -0.0109
1 12 1 -0.4559 0.0075
1 12 2 0.4173 0.0004
1 12 3 -0.4069 -0.0039
1 12 4 0.4463 0.0000
1 12 5 -0.5232 0.0041
1 12 6 0.6027 -0.0026
1 12 7 -0.6060 -0.0018
1 12 8 0.5347 0.0033
1 12 9 -0.5112 -0.0010
1 12 10 0.5353 -0.0019
1 12 11 -0.4238 0.0027
1 12 12 0.1649 -0.0021
1 12 13 -0.0212 0.0027
1 12 14 0.1020 -0.0045
1 13 0 0.0345 -0.0020
1 13 1 -0.0882 0.0017
1 13 2 0.1038 0.0015
1 13 3 -0.1521 -0.0039
1 13 4 0.1894 0.0016
1 13 5 -0.1342 0.0024
1 13 6 0.0535 -0.0022
1 13 7 -0.0514 -0.0021
1 13 8 0.0744 0.0048
1 13 9 -0.0680 -0.0025
1 13 10 0.1431 -0.0020
1 13 11 -0.3245 0.0044
1 13 12 0.3887 -0.0032
1 14 4 -0.0258 0.0030
1 14 5 -0.0172 -0.0002
1 14 6 -0.0970 -0.0012
1 14 7 0.2557 -0.0019
1 14 8 -0.2799 0.0057
2 -12 0 0.1736 -0.0002
2 -12 1 -0.1765 -0.0015
2 -11 0 0.0899 0.0066
2 -11 1 -0.1478 -0.0035
2 -11 2 0.0969 0.0021
2 -11 3 0.0151 -0.0045
2 -11 4 -0.1000 0.0049
2 -10 0 -0.4949 0.0086
2 -10 1 0.3232 -0.0091
2 -10 2 -0.2731 0.0029
2 -10 3 0.2889 -0.0000
2 -10 4 -0.2504 0.0026
2 -10 5 0.1465 -0.0035
2 -10 6 -0.0225 -0.0009
2 -9 0 -0.8847 0.0121
2 -9 1 0.8900 -0.0081
2 -9 2 -0.8169 0.0033
2 -9 3 0.7952 0.0019
2 -9 4 -0.6984 -0.0027
2 -9 5 0.4198 -0.0002
2 -9 6 -0.0924 0.0011
2 -9 7 -0.0976 0.0011
2 -9 8 0.1222 -0.0021
2 -8 0 -0.0597 0.0378
2 -8 1 0.4417 -0.0159
2 -8 2 -0.6878 0.0005
2 -8 3 0.8409 0.0036
2 -8 4 -0.9164 -0.0029
2 -8 5 0.7855 0.0014
2 -8 6 -0.4158 -0.0009
2 -8 7 0.0135 0.0018
2 -8 8 0.1929 -0.0011
2 -8 9 -0.1735 -0.0028
2 -8 10 0.0526 0.0060
2 -7 0 1.5217 0.0424
2 -7 1 -1.2009 -0.0300
2 -7 2 0.6828 0.0051
2 -7 3 -0.1236 0.0063
2 -7 4 -0.3471 -0.0028
2 -7 5 0.5966 -0.0021
2 -7 6 -0.5421 0.0020
2 -7 7 0.2491 0.0012
2 -7 8 0.0942 -0.0038
2 -7 9 -0.3094 0.0017
2 -7 10 0.3158 0.0041
2 -7 11 -0.1615 -0.0070
2 -6 0 2.6914 0.0098
2 -6 1 -2.6127 -0.0151
2 -6 2 2.2256 0.0054
2 -6 3 -1.5882 0.0067
2 -6 4 0.7945 -0.0056
2 -6 5 -0.0847 -0.0027
2 -6 6 -0.2841 0.0055
2 -6 7 0.2781 -0.0022
2 -6 8 -0.0636 -0.0014
2 -6 9 -0.2073 0.0029
2 -6 10 0.4367 -0.0014
2 -6 11 -0.4891 -0.0017
2 -6 12 0.2985 0.0025
2 -5 0 2.5919 0.0039
2 -5 1 -2.6633 0.0036
2 -5 2 2.3128 -0.0049
2 -5 3 -1.8218 0.0067
2 -5 4 1.2521 -0.0069
2 -5 5 -0.5521 0.0008
2 -5 6 -0.0950 0.0046
2 -5 7 0.3936 -0.0027
2 -5 8 -0.3248 -0.0009
2 -5 9 0.1089 0.0009
2 -5 10 0.1334 0.0002
2 -5 11 -0.3868 0.0002
2 -5 12 0.5098 -0.0012
2 -5 13 -0.3496 0.0026
2 -4 0 0.9749 0.0190
2 -4 1 -1.0821 -0.0039
2 -4 2 0.7185 -0.0070
2 -4 3 -0.1318 0.0050
2 -4 4 -0.2545 -0.0009
2 -4 5 0.4209 0.0000
2 -4 6 -0.6287 0.0013
2 -4 7 0.8767 -0.0016
2 -4 8 -0.9218 -0.0012
2 -4 9 0.7242 0.0024
2 -4 10 -0.4679 0.0001
2 -4 11 0.2177 -0.0015
2 -4 12 0.0817 -0.0004
2 -4 13 -0.3209 0.0032
2 -4 14 0.2972 -0.0052
2 -3 0 0.9736 0.0147
2 -3 1 0.4953 -0.0115
2 -3 2 -1.5440 -0.0017
2 -3 3 2.3405 0.0064
2 -3 4 -2.8193 0.0012
2 -3 5 2.7709 -0.0063
2 -3 6 -2.3412 0.0029
2 -3 7 1.9310 0.0008
2 -3 8 -1.6759 -0.0011
2 -3 9 1.4257 0.0012
2 -3 10 -1.1236 -0.0008
2 -3 11 0.8514 -0.0006
2 -3 12 -0.5921 0.0004
2 -3 13 0.2610 0.0020
2 -3 14 0.0608 -0.0045
2 -3 15 -0.1771 0.0062
2 -2 0 8.0261 0.0036
2 -2 1 -2.9293 -0.0051
2 -2 2 -1.2504 0.0023
2 -2 3 3.6471 0.0046
2 -2 4 -4.5603 -0.0047
2 -2 5 4.5221 -0.0026
2 -2 6 -3.8761 0.0050
2 -2 7 2.9898 -0.0001
2 -2 8 -2.2299 -0.0030
2 -2 9 1.7036 0.0010
2 -2 10 -1.3280 0.0010
2 -2 11 1.0610 -0.0012
2 -2 12 -0.8756 0.0009
2 -2 13 0.6726 0.0005
2 -2 14 -0.3903 -0.0028
2 -2 15 0.1114 0.0047
2 -2 16 0.0347 -0.0058
2 -1 0 20.0379 0.0028
2 -1 1 -13.2581 0.0022
2 -1 2 5.1400 -0.0022
2 -1 3 1.0730 0.0005
2 -1 4 -4.1106 -0.0010
2 -1 5 4.6399 0.0009
2 -1 6 -3.8811 0.0011
2 -1 7 2.7251 -0.0005
2 -1 8 -1.6991 -0.0023
2 -1 9 1.0146 0.0022
2 -1 10 -0.6137 0.0006
2 -1 11 0.4160 -0.0016
2 -1 12 -0.4092 0.0010
2 -1 13 0.4822 -0.0007
2 -1 14 -0.4559 -0.0000
2 -1 15 0.3065 0.0018
2 -1 16 -0.1540 -0.0030
2 0 0 24.7820 0.0051
2 0 1 -21.5197 -0.0024
2 0 2 13.7181 -0.0038
2 0 3 -5.0700 0.0052
2 0 4 -1.0127 -0.0008
2 0 5 3.4466 -0.0029
2 0 6 -3.2195 0.0023
2 0 7 1.8297 0.0001
2 0 8 -0.3562 -0.0018
2 0 9 -0.6306 0.0017
2 0 10 1.0453 0.0003
2 0 11 -1.1003 -0.0015
2 0 12 0.9128 0.0004
2 0 13 -0.4888 0.0007
2 0 14 0.0205 0.0000
2 0 15 0.2122 -0.0007
2 0 16 -0.1961 -0.0001
2 0 17 0.1226 0.0003
2 1 0 16.2018 0.0050
2 1 1 -17.3878 -0.0058
2 1 2 14.2958 0.0028
2 1 3 -8.1902 0.0029
2 1 4 1.9427 -0.0049
2 1 5 1.9855 0.0008
2 1 6 -3.0147 0.0032
2 1 7 2.0709 -0.0020
2 1 8 -0.3360 -0.0017
2 1 9 -1.3259 0.0026
2 1 10 2.3762 -0.0004
2 1 11 -2.7011 -0.0015
2 1 12 2.5062 0.0009
2 1 13 -1.9314 0.0010
2 1 14 1.0627 -0.0015
2 1 15 -0.2316 -0.0002
2 1 16 -0.1793 0.0018
2 1 17 0.1794 -0.0015
2 2 0 3.5560 0.0146
2 2 1 -5.0793 -0.0086
2 2 2 5.2148 0.0017
2 2 3 -3.5638 0.0013
2 2 4 0.6869 -0.0015
2 2 5 2.0593 0.0007
2 2 6 -3.4614 0.0013
2 2 7 3.2727 -0.0022
2 2 8 -1.9997 -0.0001
2 2 9 0.2265 0.0026
2 2 10 1.5419 -0.0016
2 2 11 -2.8021 -0.0007
2 2 12 3.2690 0.0009
2 2 13 -2.9789 0.0008
2 2 14 2.0971 -0.0018
2 2 15 -0.9262 0.0006
2 2 16 -0.0106 0.0019
2 2 17 0.3339 -0.0035
2 2 18 -0.1901 0.0026
2 3 0 -2.7955 0.0128
2 3 1 3.1605 -0.0118
2 3 2 -3.2849 0.0024
2 3 3 3.2310 0.0060
2 3 4 -3.2654 -0.0047
2 3 5 3.5673 -0.0014
2 3 6 -3.9013 0.0036
2 3 7 3.8201 -0.0020
2 3 8 -3.1375 0.0004
2 3 9 1.9583 0.0006
2 3 10 -0.4346 -0.0002
2 3 11 -1.1821 -0.0017
2 3 12 2.4356 0.0022
2 3 13 -2.9067 0.0002
2 3 14 2.4849 -0.0022
2 3 15 -1.4113 0.0015
2 3 16 0.2357 0.0004
2 3 17 0.4347 -0.0022
2 3 18 -0.4264 0.0035
2 4 0 -2.0839 -0.0000
2 4 1 3.3498 0.0007
2 4 2 -4.3177 -0.0012
2 4 3 4.6318 0.0049
2 4 4 -4.2619 -0.0067
2 4 5 3.5579 0.0016
2 4 6 -2.9278 0.0037
2 4 7 2.4638 -0.0019
2 4 8 -1.9882 -0.0022
2 4 9 1.3675 0.0019
2 4 10 -0.5876 0.0009
2 4 11 -0.3419 -0.0026
2 4 12 1.3037 0.0028
2 4 13 -1.9832 -0.0012
2 4 14 2.0494 -0.0012
2 4 15 -1.4267 0.0014
2 4 16 0.4214 0.0003
2 4 17 0.3879 -0.0005
2 4 18 -0.5777 -0.0004
2 5 0 0.8074 0.0092
2 5 1 0.0130 -0.0011
2 5 2 -0.9158 -0.0052
2 5 3 1.5312 0.0050
2 5 4 -1.5572 -0.0031
2 5 5 1.0529 0.0011
2 5 6 -0.3562 0.0020
2 5 7 -0.2630 -0.0021
2 5 8 0.7727 -0.0028
2 5 9 -1.2200 0.0052
2 5 10 1.5673 -0.0012
2 5 11 -1.7635 -0.0024
2 5 12 1.8328 0.0009
2 5 13 -1.7849 0.0018
2 5 14 1.5477 -0.0024
2 5 15 -1.0618 0.0011
2 5 16 0.3951 0.0015
2 5 17 0.2182 -0.0032
2 5 18 -0.4798 0.0009
2 6 0 1.6386 0.0178
2 6 1 -1.6641 -0.0155
2 6 2 1.4814 0.0065
2 6 3 -1.0757 -0.0005
2 6 4 0.7632 0.0012
2 6 5 -0.9120 -0.0023
2 6 6 1.4869 0.0009
2 6 7 -2.1539 -0.0003
2 6 8 2.7185 -0.0005
2 6 9 -3.2028 0.0025
2 6 10 3.5670 -0.0016
2 6 11 -3.6292 -0.0022
2 6 12 3.2847 0.0017
2 6 13 -2.6194 0.0033
2 6 14 1.7923 -0.0054
2 6 15 -0.9544 0.0024
2 6 16 0.2615 0.0018
2 6 17 0.1665 -0.0045
2 6 18 -0.2969 0.0048
2 7 0 0.2780 0.0112
2 7 1 -0.6798 -0.0108
2 7 2 1.0027 0.0074
2 7 3 -1.1068 -0.0023
2 7 4 0.8636 0.0012
2 7 5 -0.6140 -0.0037
2 7 6 0.8502 0.0028
2 7 7 -1.5637 0.0015
2 7 8 2.3263 -0.0024
2 7 9 -2.8867 0.0002
2 7 10 3.2996 0.0013
2 7 11 -3.5532 -0.0024
2 7 12 3.4460 0.0030
2 7 13 -2.8684 -0.0003
2 7 14 1.9706 -0.0030
2 7 15 -1.0232 0.0014
2 7 16 0.2618 0.0032
2 7 17 0.1641 -0.0052
2 7 18 -0.2423 0.0043
2 8 0 -1.1979 -0.0024
2 8 1 0.6715 0.0015
2 8 2 -0.3011 -0.0022
2 8 3 0.0278 0.0042
2 8 4 0.0449 -0.0061
2 8 5 0.2028 0.0040
2 8 6 -0.4665 0.0004
2 8 7 0.2788 -0.0006
2 8 8 0.3568 -0.0023
2 8 9 -1.0210 0.0019
2 8 10 1.4620 0.0009
2 8 11 -1.7441 -0.0016
2 8 12 1.8942 0.0008
2 8 13 -1.7616 -0.0004
2 8 14 1.2734 0.0000
2 8 15 -0.6070 -0.0008
2 8 16 0.0443 0.0041
2 8 17 0.2423 -0.0065
2 8 18 -0.2574 0.0046
2 9 0 -1.4285 -0.0134
2 9 1 1.0630 0.0108
2 9 2 -0.6066 -0.0070
2 9 3 0.3026 0.0035
2 9 4 -0.1361 -0.0029
2 9 5 0.1387 0.0050
2 9 6 -0.3906 -0.0047
2 9 7 0.7214 0.0014
2 9 8 -0.8147 0.0000
2 9 9 0.5905 0.0008
2 9 10 -0.2275 -0.0003
2 9 11 -0.1081 -0.0005
2 9 12 0.3498 -0.0009
2 9 13 -0.4356 0.0023
2 9 14 0.3089 -0.0016
2 9 15 -0.0166 0.0002
2 9 16 -0.2790 0.0011
2 9 17 0.4123 -0.0027
2 10 0 -0.4029 -0.0149
2 10 1 0.4978 0.0094
2 10 2 -0.2728 -0.0043
2 10 3 -0.1031 0.0001
2 10 4 0.3917 0.0037
2 10 5 -0.5139 -0.0043
2 10 6 0.4483 0.0012
2 10 7 -0.1854 0.0008
2 10 8 -0.1972 -0.0001
2 10 9 0.5522 -0.0003
2 10 10 -0.7222 -0.0002
2 10 11 0.6002 -0.0001
2 10 12 -0.2633 -0.0003
2 10 13 -0.0155 0.0024
2 10 14 0.0367 -0.0034
2 10 15 0.1201 0.0024
2 10 16 -0.2540 -0.0016
2 11 0 0.4964 -0.0189
2 11 1 -0.4002 0.0079
2 11 2 0.2762 0.0027
2 11 3 -0.3262 -0.0058
2 11 4 0.5551 0.0043
2 11 5 -0.8056 -0.0036
2 11 6 0.8939 0.0031
2 11 7 -0.7613 -0.0017
2 11 8 0.5220 0.0009
2 11 9 -0.2750 -0.0008
2 11 10 -0.0117 -0.0001
2 11 11 0.2818 0.0009
2 11 12 -0.3032 -0.0007
2 11 13 0.0349 0.0013
2 11 14 0.2024 -0.0033
2 11 15 -0.1659 0.0038
2 12 0 0.3723 -0.0113
2 12 1 -0.5412 0.0074
2 12 2 0.5477 0.0018
2 12 3 -0.4366 -0.0067
2 12 4 0.3230 0.0038
2 12 5 -0.3505 0.0010
2 12 6 0.5146 -0.0022
2 12 7 -0.5972 0.0014
2 12 8 0.4802 -0.0007
2 12 9 -0.3606 -0.0001
2 12 10 0.3922 0.0000
2 12 11 -0.3851 0.0016
2 12 12 0.1849 -0.0026
2 12 13 -0.0108 0.0022
2 12 14 0.0684 -0.0025
2 13 0 -0.0810 0.0039
2 13 1 -0.0543 -0.0042
2 13 2 0.1729 0.0050
2 13 3 -0.2605 -0.0047
2 13 4 0.2136 0.0010
2 13 5 -0.0098 0.0038
2 13 6 -0.1357 -0.0044
2 13 7 0.0519 0.0015
2 13 8 0.0917 0.0004
2 13 9 -0.0951 -0.0002
2 13 10 0.1037 -0.0003
2 13 11 -0.2857 0.0013
2 13 12 0.4272 -0.0033
2 14 3 0.0693 -0.0066
2 14 4 0.0467 0.0028
2 14 5 -0.0572 0.0022
2 14 6 -0.1421 -0.0041
2 14 7 0.3479 0.0007
2 14 8 -0.3060 0.0036
2 14 9 0.1150 -0.0037
3 -11 0 0.0092 0.0086
3 -11 1 -0.0990 -0.0025
3 -11 2 0.0476 -0.0010
3 -11 3 0.0864 0.0001
3 -10 0 -0.5114 0.0139
3 -10 1 0.3095 -0.0106
3 -10 2 -0.2408 0.0021
3 -10 3 0.2743 0.0021
3 -10 4 -0.2861 -0.0007
3 -10 5 0.2433 -0.0007
3 -9 0 -0.7547 0.0108
3 -9 1 0.7604 -0.0077
3 -9 2 -0.7068 0.0023
3 -9 3 0.7324 0.0032
3 -9 4 -0.6915 -0.0039
3 -9 5 0.4653 0.0008
3 -9 6 -0.1855 0.0014
3 -9 7 0.0247 -0.0013
3 -8 0 0.2241 0.0273
3 -8 1 0.1593 -0.0088
3 -8 2 -0.4593 -0.0029
3 -8 3 0.7271 0.0057
3 -8 4 -0.9362 -0.0049
3 -8 5 0.8824 0.0026
3 -8 6 -0.5231 -0.0000
3 -8 7 0.1181 -0.0016
3 -8 8 0.0764 0.0034
3 -8 9 -0.0510 -0.0057
3 -7 0 1.7958 0.0379
3 -7 1 -1.5263 -0.0228
3 -7 2 0.9760 0.0009
3 -7 3 -0.3245 0.0067
3 -7 4 -0.3101 -0.0025
3 -7 5 0.7384 -0.0010
3 -7 6 -0.7714 0.0007
3 -7 7 0.4640 0.0003
3 -7 8 -0.0941 0.0001
3 -7 9 -0.1130 -0.0029
3 -7 10 0.1210 0.0066
3 -6 0 2.5865 0.0115
3 -6 1 -2.6671 -0.0140
3 -6 2 2.3099 0.0035
3 -6 3 -1.6475 0.0063
3 -6 4 0.8212 -0.0025
3 -6 5 -0.0187 -0.0057
3 -6 6 -0.4978 0.0057
3 -6 7 0.5910 -0.0005
3 -6 8 -0.3849 -0.0022
3 -6 9 0.0960 0.0013
3 -6 10 0.1446 0.0015
3 -6 11 -0.2509 -0.0041
3 -6 12 0.1808 0.0039
3 -5 0 2.0739 0.0047
3 -5 1 -2.2596 0.0048
3 -5 2 2.0165 -0.0064
3 -5 3 -1.5299 0.0076
3 -5 4 0.9739 -0.0063
3 -5 5 -0.3566 -0.0013
3 -5 6 -0.2438 0.0067
3 -5 7 0.5984 -0.0030
3 -5 8 -0.6084 -0.0026
3 -5 9 0.4171 0.0030
3 -5 10 -0.1631 -0.0005
3 -5 11 -0.1243 -0.0013
3 -5 12 0.3398 0.0016
3 -5 13 -0.3201 -0.0005
3 -4 0 0.6419 0.0319
3 -4 1 -0.5597 -0.0078
3 -4 2 0.2477 -0.0076
3 -4 3 0.2646 0.0061
3 -4 4 -0.6512 -0.0017
3 -4 5 0.7880 0.0012
3 -4 6 -0.8749 0.0002
3 -4 7 1.0127 -0.0012
3 -4 8 -1.0378 -0.0013
3 -4 9 0.8545 0.0032
3 -4 10 -0.5880 -0.0012
3 -4 11 0.3250 -0.0012
3 -4 12 -0.0184 0.0013
3 -4 13 -0.2678 -0.0002
3 -4 14 0.3298 -0.0016
3 -3 0 0.6102 0.0368
3 -3 1 0.8845 -0.0249
3 -3 2 -1.8719 0.0035
3 -3 3 2.5226 0.0047
3 -3 4 -2.8794 0.0027
3 -3 5 2.7975 -0.0071
3 -3 6 -2.3610 0.0021
3 -3 7 1.9200 0.0025
3 -3 8 -1.6466 -0.0020
3 -3 9 1.4002 0.0008
3 -3 10 -1.0685 -0.0001
3 -3 11 0.7358 -0.0010
3 -3 12 -0.4665 0.0013
3 -3 13 0.1960 -0.0004
3 -3 14 0.0757 -0.0011
3 -3 15 -0.2000 0.0033
3 -2 0 5.3043 0.0207
3 -2 1 -1.3458 -0.0149
3 -2 2 -1.8502 0.0044
3 -2 3 3.6516 0.0055
3 -2 4 -4.2564 -0.0044
3 -2 5 4.0588 -0.0045
3 -2 6 -3.3476 0.0068
3 -2 7 2.4716 -0.0008
3 -2 8 -1.7956 -0.0028
3 -2 9 1.4137 0.0005
3 -2 10 -1.1612 0.0019
3 -2 11 0.9047 -0.0020
3 -2 12 -0.6539 0.0012
3 -2 13 0.4441 -0.0002
3 -2 14 -0.2598 -0.0009
3 -2 15 0.0893 0.0021
3 -1 0 12.9931 0.0203
3 -1 1 -8.2025 -0.0076
3 -1 2 2.6497 -0.0032
3 -1 3 1.5808 0.0077
3 -1 4 -3.6386 -0.0076
3 -1 5 3.8894 0.0038
3 -1 6 -3.0921 0.0008
3 -1 7 1.9069 -0.0012
3 -1 8 -0.8691 -0.0010
3 -1 9 0.2816 0.0007
3 -1 10 -0.1053 0.0014
3 -1 11 0.1435 -0.0016
3 -1 12 -0.2451 0.0005
3 -1 13 0.3063 0.0001
3 -1 14 -0.2785 -0.0008
3 -1 15 0.2081 0.0015
3 -1 16 -0.1516 -0.0017
3 0 0 15.4412 0.0153
3 0 1 -13.2757 -0.0127
3 0 2 8.3982 0.0023
3 0 3 -3.0110 0.0055
3 0 4 -0.8204 -0.0050
3 0 5 2.3841 0.0014
3 0 6 -2.1720 -0.0000
3 0 7 1.0104 0.0009
3 0 8 0.3721 -0.0016
3 0 9 -1.3917 0.0006
3 0 10 1.7887 0.0012
3 0 11 -1.6707 -0.0012
3 0 12 1.2304 -0.0007
3 0 13 -0.6284 0.0014
3 0 14 0.1048 -0.0006
3 0 15 0.1437 0.0008
3 0 16 -0.1734 -0.0013
3 0 17 0.1512 0.0005
3 1 0 9.1036 0.0019
3 1 1 -9.8063 -0.0024
3 1 2 8.2176 0.0028
3 1 3 -4.9076 -0.0003
3 1 4 1.4159 -0.0012
3 1 5 0.8426 -0.0015
3 1 6 -1.4653 0.0043
3 1 7 0.8669 -0.0027
3 1 8 0.3965 -0.0009
3 1 9 -1.8094 0.0018
3 1 10 2.8458 0.0002
3 1 11 -3.2056 -0.0013
3 1 12 2.9289 -0.0002
3 1 13 -2.1662 0.0019
3 1 14 1.1331 -0.0010
3 1 15 -0.2306 -0.0008
3 1 16 -0.2033 0.0007
3 1 17 0.2287 0.0004
3 2 0 0.6467 0.0138
3 2 1 -1.4237 -0.0028
3 2 2 1.7208 -0.0056
3 2 3 -1.2542 0.0059
3 2 4 0.1102 -0.0024
3 2 5 1.1188 -0.0008
3 2 6 -1.7543 0.0033
3 2 7 1.5832 -0.0039
3 2 8 -0.7875 0.0012
3 2 9 -0.4361 0.0018
3 2 10 1.8404 -0.0017
3 2 11 -2.9725 -0.0001
3 2 12 3.4173 0.0003
3 2 13 -3.0616 0.0010
3 2 14 2.0613 -0.0012
3 2 15 -0.8131 -0.0004
3 2 16 -0.1218 0.0023
3 2 17 0.4217 -0.0023
3 3 0 -3.4362 0.0232
3 3 1 3.6438 -0.0172
3 3 2 -3.5523 0.0039
3 3 3 3.1687 0.0064
3 3 4 -2.7138 -0.0064
3 3 5 2.4682 0.0014
3 3 6 -2.4060 0.0010
3 3 7 2.2257 -0.0006
3 3 8 -1.7381 -0.0001
3 3 9 0.9482 0.0010
3 3 10 0.1275 -0.0015
3 3 11 -1.3702 0.0006
3 3 12 2.3840 0.0004
3 3 13 -2.7028 0.0001
3 3 14 2.1560 -0.0006
3 3 15 -1.0131 0.0002
3 3 16 -0.1149 0.0003
3 3 17 0.6514 -0.0008
3 3 18 -0.5319 0.0018
3 4 0 -2.6514 0.0150
3 4 1 3.3393 -0.0119
3 4 2 -3.5815 0.0060
3 4 3 3.3619 0.0001
3 4 4 -2.7852 -0.0026
3 4 5 2.1093 -0.0002
3 4 6 -1.6051 0.0023
3 4 7 1.2993 0.0003
3 4 8 -0.9980 -0.0032
3 4 9 0.5657 0.0021
3 4 10 -0.0052 0.0004
3 4 11 -0.6590 -0.0011
3 4 12 1.3312 0.0008
3 4 13 -1.7380 -0.0001
3 4 14 1.5812 -0.0003
3 4 15 -0.8255 -0.0003
3 4 16 -0.1674 0.0007
3 4 17 0.8129 0.0010
3 4 18 -0.7825 -0.0026
3 5 0 0.0244 0.0078
3 5 1 0.5442 -0.0061
3 5 2 -0.8579 -0.0004
3 5 3 0.7954 0.0035
3 5 4 -0.3941 -0.0026
3 5 5 -0.1573 -0.0004
3 5 6 0.6488 0.0033
3 5 7 -0.9980 -0.0023
3 5 8 1.2677 -0.0022
3 5 9 -1.5220 0.0036
3 5 10 1.7203 0.0001
3 5 11 -1.7952 -0.0027
3 5 12 1.7358 0.0011
3 5 13 -1.5263 0.0012
3 5 14 1.1134 -0.0017
3 5 15 -0.5033 0.0006
3 5 16 -0.1675 0.0013
3 5 17 0.6528 -0.0019
3 5 18 -0.7172 -0.0008
3 6 0 1.0231 0.0035
3 6 1 -1.1209 -0.0044
3 6 2 1.1356 0.0017
3 6 3 -1.0969 0.0014
3 6 4 1.1764 -0.0011
3 6 5 -1.5174 0.0001
3 6 6 2.0159 -0.0002
3 6 7 -2.4709 -0.0002
3 6 8 2.8445 0.0002
3 6 9 -3.1906 0.0007
3 6 10 3.4154 0.0002
3 6 11 -3.3174 -0.0024
3 6 12 2.8406 0.0011
3 6 13 -2.1147 0.0027
3 6 14 1.2846 -0.0033
3 6 15 -0.4742 0.0005
3 6 16 -0.1445 0.0017
3 6 17 0.4321 -0.0027
3 6 18 -0.3994 0.0027
3 7 0 -0.0840 0.0094
3 7 1 -0.4553 -0.0033
3 7 2 0.9025 -0.0003
3 7 3 -1.1193 0.0009
3 7 4 1.0251 0.0013
3 7 5 -0.9125 -0.0039
3 7 6 1.1547 0.0022
3 7 7 -1.7136 0.0018
3 7 8 2.2766 -0.0019
3 7 9 -2.7172 -0.0011
3 7 10 3.0780 0.0028
3 7 11 -3.2365 -0.0026
3 7 12 2.9559 0.0010
3 7 13 -2.2397 0.0023
3 7 14 1.3622 -0.0034
3 7 15 -0.5770 -0.0010
3 7 16 0.0066 0.0062
3 7 17 0.2664 -0.0062
3 7 18 -0.2322 0.0033
3 8 0 -1.2771 0.0025
3 8 1 0.6872 -0.0010
3 8 2 -0.1679 -0.0024
3 8 3 -0.2228 0.0035
3 8 4 0.3381 -0.0024
3 8 5 -0.0994 -0.0006
3 8 6 -0.1720 0.0029
3 8 7 0.0583 -0.0011
3 8 8 0.4077 -0.0020
3 8 9 -0.8780 0.0008
3 8 10 1.2105 0.0025
3 8 11 -1.4775 -0.0025
3 8 12 1.6000 0.0002
3 8 13 -1.3741 0.0015
3 8 14 0.8328 -0.0015
3 8 15 -0.2774 -0.0016
3 8 16 -0.0592 0.0075
3 8 17 0.1736 -0.0105
3 9 0 -1.2381 -0.0099
3 9 1 0.9577 0.0099
3 9 2 -0.4971 -0.0081
3 9 3 0.0850 0.0037
3 9 4 0.1878 -0.0000
3 9 5 -0.2002 -0.0001
3 9 6 -0.1117 -0.0007
3 9 7 0.5154 0.0003
3 9 8 -0.6881 -0.0008
3 9 9 0.5935 0.0013
3 9 10 -0.3957 0.0003
3 9 11 0.1580 -0.0013
3 9 12 0.1157 -0.0009
3 9 13 -0.2893 0.0030
3 9 14 0.2080 -0.0018
3 9 15 0.0546 -0.0012
3 9 16 -0.2544 0.0041
3 9 17 0.2605 -0.0064
3 10 0 -0.2309 -0.0042
3 10 1 0.3589 0.0049
3 10 2 -0.2631 -0.0054
3 10 3 -0.0515 0.0033
3 10 4 0.4268 0.0018
3 10 5 -0.6877 -0.0045
3 10 6 0.6640 0.0021
3 10 7 -0.3179 0.0006
3 10 8 -0.1738 -0.0006
3 10 9 0.5917 0.0002
3 10 10 -0.8166 0.0002
3 10 11 0.7772 -0.0016
3 10 12 -0.4752 0.0013
3 10 13 0.0997 0.0018
3 10 14 0.0899 -0.0040
3 10 15 -0.0338 0.0026
3 10 16 -0.1014 -0.0005
3 11 0 0.3527 -0.0058
3 11 1 -0.3598 -0.0008
3 11 2 0.2141 0.0061
3 11 3 -0.1164 -0.0062
3 11 4 0.2497 0.0045
3 11 5 -0.5905 -0.0037
3 11 6 0.8719 0.0018
3 11 7 -0.8306 0.0011
3 11 8 0.5022 -0.0012
3 11 9 -0.1140 -0.0012
3 11 10 -0.2202 0.0021
3 11 11 0.4548 -0.0024
3 11 12 -0.4417 0.0038
3 11 13 0.1327 -0.0034
3 11 14 0.2092 -0.0009
3 11 15 -0.3015 0.0051
3 12 0 0.1140 -0.0058
3 12 1 -0.2879 0.0041
3 12 2 0.3796 0.0018
3 12 3 -0.2644 -0.0055
3 12 4 0.0215 0.0043
3 12 5 0.0480 -0.0016
3 12 6 0.2062 -0.0004
3 12 7 -0.5035 0.0028
3 12 8 0.4998 -0.0039
3 12 9 -0.2827 0.0011
3 12 10 0.1489 0.0026
3 12 11 -0.1039 -0.0028
3 12 12 0.0026 0.0020
3 12 13 0.0632 -0.0031
3 12 14 0.0491 0.0028
3 13 0 -0.1570 0.0028
3 13 1 0.1274 -0.0021
3 13 2 -0.0250 0.0006
3 13 3 -0.1142 0.0012
3 13 4 0.0816 -0.0038
3 13 5 0.1926 0.0056
3 13 6 -0.3997 -0.0037
3 13 7 0.2428 0.0008
3 13 8 0.0764 -0.0008
3 13 9 -0.1696 0.0016
3 13 10 0.0796 0.0006
3 13 11 -0.1039 -0.0026
3 13 12 0.2138 0.0009
3 14 3 0.1568 -0.0027
3 14 4 -0.0302 -0.0013
3 14 5 -0.0090 0.0053
3 14 6 -0.1909 -0.0056
3 14 7 0.4149 0.0008
3 14 8 -0.3380 0.0036
3 14 9 0.0529 -0.0031
4 -11 0 -0.1107 0.0013
4 -11 1 0.0196 0.0027
4 -10 0 -0.4991 0.0078
4 -10 1 0.3596 -0.0037
4 -10 2 -0.2742 -0.0012
4 -10 3 0.2353 0.0029
4 -10 4 -0.1735 -0.0027
4 -9 0 -0.6525 -0.0002
4 -9 1 0.7410 -0.0021
4 -9 2 -0.6982 0.0013
4 -9 3 0.6485 0.0005
4 -9 4 -0.5259 -0.0008
4 -9 5 0.2780 0.0006
4 -9 6 -0.0338 -0.0009
4 -8 0 0.2551 0.0011
4 -8 1 0.2101 0.0059
4 -8 2 -0.5634 -0.0056
4 -8 3 0.7618 0.0025
4 -8 4 -0.8285 -0.0007
4 -8 5 0.6816 -0.0004
4 -8 6 -0.3330 0.0011
4 -8 7 -0.0015 -0.0015
4 -8 8 0.1364 0.0032
4 -7 0 1.6601 0.0165
4 -7 1 -1.3421 -0.0045
4 -7 2 0.7028 -0.0063
4 -7 3 -0.0468 0.0054
4 -7 4 -0.4565 -0.0003
4 -7 5 0.7148 -0.0007
4 -7 6 -0.6572 -0.0002
4 -7 7 0.3635 -0.0004
4 -7 8 -0.0614 0.0022
4 -7 9 -0.0835 -0.0049
4 -7 10 0.0690 0.0065
4 -6 0 2.1911 0.0055
4 -6 1 -2.2960 -0.0079
4 -6 2 1.9121 0.0016
4 -6 3 -1.2036 0.0030
4 -6 4 0.4302 0.0011
4 -6 5 0.2131 -0.0049
4 -6 6 -0.5793 0.0016
4 -6 7 0.6108 0.0024
4 -6 8 -0.4180 -0.0015
4 -6 9 0.1806 -0.0017
4 -6 10 -0.0011 0.0042
4 -6 11 -0.0742 -0.0051
4 -5 0 1.4470 -0.0045
4 -5 1 -1.6508 0.0088
4 -5 2 1.5116 -0.0045
4 -5 3 -1.0681 0.0019
4 -5 4 0.5172 -0.0006
4 -5 5 0.0199 -0.0033
4 -5 6 -0.4725 0.0043
4 -5 7 0.7192 0.0006
4 -5 8 -0.6997 -0.0041
4 -5 9 0.5172 0.0019
4 -5 10 -0.2956 0.0015
4 -5 11 0.0659 -0.0030
4 -5 12 0.1142 0.0034
4 -4 0 0.1550 0.0189
4 -4 1 0.0676 0.0011
4 -4 2 -0.2760 -0.0107
4 -4 3 0.5900 0.0051
4 -4 4 -0.8715 0.0003
4 -4 5 0.9983 0.0004
4 -4 6 -1.0550 -0.0009
4 -4 7 1.1242 0.0006
4 -4 8 -1.1066 -0.0023
4 -4 9 0.9086 0.0029
4 -4 10 -0.6201 -0.0006
4 -4 11 0.3599 -0.0016
4 -4 12 -0.1195 0.0025
4 -4 13 -0.0989 -0.0031
4 -3 0 0.2114 0.0248
4 -3 1 1.2291 -0.0186
4 -3 2 -2.1298 0.0031
4 -3 3 2.5802 0.0030
4 -3 4 -2.6951 0.0027
4 -3 5 2.4972 -0.0049
4 -3 6 -2.1008 -0.0005
4 -3 7 1.7520 0.0036
4 -3 8 -1.5606 -0.0017
4 -3 9 1.3763 0.0001
4 -3 10 -1.0445 -0.0002
4 -3 11 0.6380 -0.0001
4 -3 12 -0.3239 0.0010
4 -3 13 0.1299 -0.0024
4 -3 14 0.0162 0.0035
4 -2 0 3.2749 0.0033
4 -2 1 -0.3646 -0.0048
4 -2 2 -2.0066 0.0042
4 -2 3 3.3696 -0.0007
4 -2 4 -3.7326 0.0012
4 -2 5 3.3561 -0.0054
4 -2 6 -2.5834 0.0047
4 -2 7 1.8039 0.0006
4 -2 8 -1.3207 -0.0017
4 -2 9 1.1579 -0.0014
4 -2 10 -1.0850 0.0024
4 -2 11 0.8755 -0.0005
4 -2 12 -0.5242 -0.0009
4 -2 13 0.2135 0.0003
4 -2 14 -0.0757 0.0020
4 -2 15 0.0492 -0.0032
4 -1 0 7.7378 -0.0003
4 -1 1 -4.6232 0.0065
4 -1 2 1.1572 -0.0093
4 -1 3 1.5469 0.0066
4 -1 4 -2.9365 -0.0030
4 -1 5 3.0383 0.0006
4 -1 6 -2.2323 0.0008
4 -1 7 1.0781 0.0000
4 -1 8 -0.1404 -0.0010
4 -1 9 -0.2700 -0.0007
4 -1 10 0.2006 0.0026
4 -1 11 0.0931 -0.0016
4 -1 12 -0.3237 -0.0007
4 -1 13 0.3154 0.0018
4 -1 14 -0.1428 -0.0015
4 -1 15 0.0332 0.0000
4 -1 16 -0.0571 0.0016
4 0 0 8.7893 -0.0021
4 0 1 -7.3893 -0.0020
4 0 2 4.6541 -0.0006
4 0 3 -1.6970 0.0041
4 0 4 -0.4888 -0.0034
4 0 5 1.4721 0.0016
4 0 6 -1.3097 -0.0018
4 0 7 0.3289 0.0025
4 0 8 0.9333 -0.0021
4 0 9 -1.8811 0.0005
4 0 10 2.1889 0.0009
4 0 11 -1.8901 -0.0005
4 0 12 1.1906 -0.0008
4 0 13 -0.4050 0.0008
4 0 14 -0.0926 -0.0008
4 0 15 0.1741 0.0026
4 0 16 -0.0809 -0.0033
4 1 0 4.6965 -0.0078
4 1 1 -4.9634 0.0031
4 1 2 4.1848 0.0043
4 1 3 -2.6408 -0.0067
4 1 4 1.0111 0.0048
4 1 5 0.0892 -0.0032
4 1 6 -0.4253 0.0020
4 1 7 0.0391 -0.0001
4 1 8 0.9194 -0.0009
4 1 9 -2.1091 0.0000
4 1 10 3.0245 0.0010
4 1 11 -3.3149 -0.0005
4 1 12 2.9284 -0.0010
4 1 13 -1.9937 0.0008
4 1 14 0.8452 0.0012
4 1 15 0.0017 -0.0011
4 1 16 -0.2682 -0.0027
4 1 17 0.1732 0.0052
4 2 0 -0.4995 0.0030
4 2 1 0.1331 0.0009
4 2 2 0.1024 -0.0026
4 2 3 -0.0888 -0.0003
4 2 4 -0.1779 0.0032
4 2 5 0.5014 -0.0037
4 2 6 -0.6141 0.0030
4 2 7 0.4029 -0.0020
4 2 8 0.1269 0.0008
4 2 9 -0.9742 -0.0004
4 2 10 2.0057 0.0012
4 2 11 -2.8548 -0.0015
4 2 12 3.1503 0.0008
4 2 13 -2.7429 -0.0002
4 2 14 1.7463 0.0010
4 2 15 -0.5774 -0.0022
4 2 16 -0.1997 0.0012
4 2 17 0.3588 0.0020
4 3 0 -3.0821 0.0100
4 3 1 3.0632 -0.0086
4 3 2 -2.8176 0.0032
4 3 3 2.4062 0.0020
4 3 4 -1.9284 -0.0032
4 3 5 1.5370 0.0018
4 3 6 -1.2618 -0.0010
4 3 7 0.9711 0.0008
4 3 8 -0.5680 -0.0008
4 3 9 0.0442 0.0010
4 3 10 0.6214 -0.0009
4 3 11 -1.3815 0.0001
4 3 12 1.9832 0.0007
4 3 13 -2.0965 -0.0013
4 3 14 1.5746 0.0017
4 3 15 -0.6163 -0.0014
4 3 16 -0.2576 -0.0000
4 3 17 0.5707 0.0015
4 4 0 -2.4191 0.0153
4 4 1 2.7064 -0.0090
4 4 2 -2.4933 0.0031
4 4 3 2.0067 -0.0003
4 4 4 -1.4500 -0.0003
4 4 5 0.9378 -0.0003
4 4 6 -0.5547 0.0002
4 4 7 0.3044 0.0014
4 4 8 -0.0834 -0.0024
4 4 9 -0.1891 0.0016
4 4 10 0.5052 -0.0007
4 4 11 -0.8311 0.0007
4 4 12 1.0988 -0.0007
4 4 13 -1.1603 0.0002
4 4 14 0.8675 0.0003
4 4 15 -0.2223 -0.0005
4 4 16 -0.5132 -0.0007
4 4 17 0.8937 0.0034
4 5 0 -0.1727 0.0084
4 5 1 0.5537 -0.0094
4 5 2 -0.5400 0.0019
4 5 3 0.1248 0.0031
4 5 4 0.4495 -0.0019
4 5 5 -0.9356 -0.0018
4 5 6 1.2635 0.0037
4 5 7 -1.4852 -0.0022
4 5 8 1.6456 -0.0008
4 5 9 -1.7394 0.0013
4 5 10 1.7412 0.0008
4 5 11 -1.6429 -0.0018
4 5 12 1.4346 0.0007
4 5 13 -1.0720 0.0004
4 5 14 0.5456 -0.0010
4 5 15 0.0431 0.0018
4 5 16 -0.5442 -0.0022
4 5 17 0.8206 0.0027
4 5 18 -0.7494 -0.0039
4 6 0 0.7526 -0.0054
4 6 1 -0.9139 0.0024
4 6 2 1.0222 -0.0006
4 6 3 -1.1630 0.0018
4 6 4 1.4328 -0.0015
4 6 5 -1.8129 -0.0004
4 6 6 2.1672 0.0015
4 6 7 -2.4337 -0.0012
4 6 8 2.6874 0.0001
4 6 9 -2.9429 0.0007
4 6 10 3.0274 0.0005
4 6 11 -2.7671 -0.0020
4 6 12 2.2047 0.0011
4 6 13 -1.5046 0.0008
4 6 14 0.7597 -0.0004
4 6 15 -0.0571 -0.0005
4 6 16 -0.4120 -0.0010
4 6 17 0.5229 0.0026
4 6 18 -0.3770 -0.0023
4 7 0 -0.1593 0.0141
4 7 1 -0.4457 0.0002
4 7 2 0.9497 -0.0063
4 7 3 -1.2087 0.0047
4 7 4 1.1906 -0.0006
4 7 5 -1.1340 -0.0024
4 7 6 1.2849 0.0020
4 7 7 -1.6000 0.0007
4 7 8 1.9220 -0.0017
4 7 9 -2.2541 0.0004
4 7 10 2.6016 0.0009
4 7 11 -2.7230 -0.0012
4 7 12 2.3537 -0.0002
4 7 13 -1.5926 0.0030
4 7 14 0.7978 -0.0030
4 7 15 -0.1914 -0.0018
4 7 16 -0.1907 0.0057
4 7 17 0.3072 -0.0037
4 8 0 -1.0966 0.0248
4 8 1 0.5362 -0.0146
4 8 2 0.0352 0.0016
4 8 3 -0.4824 0.0031
4 8 4 0.6230 -0.0013
4 8 5 -0.3931 -0.0015
4 8 6 0.0823 0.0022
4 8 7 -0.0441 -0.0001
4 8 8 0.2689 -0.0022
4 8 9 -0.5377 0.0012
4 8 10 0.8150 0.0013
4 8 11 -1.1465 -0.0016
4 8 12 1.3301 -0.0000
4 8 13 -1.0894 0.0019
4 8 14 0.5210 -0.0028
4 8 15 -0.0297 0.0000
4 8 16 -0.1596 0.0063
4 8 17 0.1465 -0.0098
4 9 0 -0.8330 0.0098
4 9 1 0.6652 -0.0069
4 9 2 -0.3085 0.0002
4 9 3 -0.0779 0.0020
4 9 4 0.3742 0.0012
4 9 5 -0.4010 -0.0033
4 9 6 0.0641 0.0022
4 9 7 0.4106 0.0000
4 9 8 -0.6901 -0.0020
4 9 9 0.7109 0.0023
4 9 10 -0.6004 -0.0004
4 9 11 0.3812 -0.0008
4 9 12 -0.0401 -0.0006
4 9 13 -0.2377 0.0015
4 9 14 0.2182 -0.0001
4 9 15 0.0304 -0.0021
4 9 16 -0.1986 0.0044
4 9 17 0.1436 -0.0070
4 10 0 0.0424 0.0070
4 10 1 0.0380 -0.0030
4 10 2 -0.0424 -0.0030
4 10 3 -0.1052 0.0062
4 10 4 0.3703 -0.0028
4 10 5 -0.6199 -0.0022
4 10 6 0.6256 0.0029
4 10 7 -0.2717 -0.0009
4 10 8 -0.2706 -0.0003
4 10 9 0.7201 0.0010
4 10 10 -0.9340 -0.0010
4 10 11 0.8936 -0.0003
4 10 12 -0.6193 0.0005
4 10 13 0.2258 0.0015
4 10 14 0.0702 -0.0020
4 10 15 -0.1308 -0.0006
4 10 16 0.0368 0.0030
4 11 0 0.1822 0.0068
4 11 1 -0.3198 -0.0059
4 11 2 0.2889 0.0040
4 11 3 -0.1584 -0.0009
4 11 4 0.1339 -0.0006
4 11 5 -0.3367 -0.0004
4 11 6 0.6090 0.0002
4 11 7 -0.6454 0.0016
4 11 8 0.3535 -0.0013
4 11 9 0.0727 -0.0009
4 11 10 -0.4215 0.0013
4 11 11 0.5941 -0.0011
4 11 12 -0.5280 0.0029
4 11 13 0.2409 -0.0036
4 11 14 0.0845 0.0006
4 11 15 -0.2507 0.0027
4 12 0 -0.1267 0.0032
4 12 1 0.0341 -0.0015
4 12 2 0.1439 0.0009
4 12 3 -0.1645 -0.0008
4 12 4 -0.0477 0.0010
4 12 5 0.2236 -0.0022
4 12 6 -0.0870 0.0026
4 12 7 -0.2212 0.0004
4 12 8 0.3291 -0.0036
4 12 9 -0.1645 0.0020
4 12 10 -0.0316 0.0014
4 12 11 0.1232 -0.0016
4 12 12 -0.1530 0.0015
4 12 13 0.1134 -0.0042
4 12 14 0.0214 0.0054
4 13 0 -0.1370 -0.0004
4 13 1 0.2445 0.0007
4 13 2 -0.2320 -0.0026
4 13 3 0.0739 0.0050
4 13 4 -0.0162 -0.0067
4 13 5 0.2363 0.0052
4 13 6 -0.4917 0.0000
4 13 7 0.4165 -0.0041
4 13 8 -0.0878 0.0022
4 13 9 -0.0976 0.0014
4 13 10 0.0383 -0.0011
4 13 11 0.0216 -0.0009
4 13 12 0.0243 0.0003
4 14 4 -0.1114 -0.0043
4 14 5 0.0398 0.0060
4 14 6 -0.1758 -0.0046
4 14 7 0.3921 -0.0011
4 14 8 -0.3633 0.0057
5 -10 0 -0.2291 0.0001
5 -10 1 0.1868 0.0015
5 -10 2 -0.1412 -0.0006
5 -9 0 -0.2897 -0.0042
5 -9 1 0.4627 -0.0015
5 -9 2 -0.4603 0.0033
5 -9 3 0.3709 -0.0037
5 -9 4 -0.2255 0.0038
5 -9 5 0.0478 -0.0011
5 -8 0 0.4142 -0.0095
5 -8 1 0.0994 0.0070
5 -8 2 -0.4896 -0.0001
5 -8 3 0.6028 -0.0036
5 -8 4 -0.5191 0.0037
5 -8 5 0.3341 -0.0031
5 -8 6 -0.1246 0.0013
5 -8 7 -0.0174 0.0011
5 -7 0 1.3825 0.0050
5 -7 1 -1.0617 0.0029
5 -7 2 0.4203 -0.0053
5 -7 3 0.1713 0.0005
5 -7 4 -0.4850 0.0021
5 -7 5 0.5341 -0.0003
5 -7 6 -0.4204 -0.0005
5 -7 7 0.2513 -0.0007
5 -7 8 -0.1154 0.0012
5 -6 0 1.5883 0.0063
5 -6 1 -1.6573 -0.0074
5 -6 2 1.3415 0.0024
5 -6 3 -0.7174 0.0003
5 -6 4 0.0568 0.0019
5 -6 5 0.4115 -0.0016
5 -6 6 -0.6035 -0.0025
5 -6 7 0.5592 0.0032
5 -6 8 -0.3981 0.0005
5 -6 9 0.2314 -0.0028
5 -6 10 -0.1027 0.0028
5 -5 0 0.8040 -0.0055
5 -5 1 -0.9187 0.0042
5 -5 2 0.8891 0.0015
5 -5 3 -0.6302 -0.0032
5 -5 4 0.1905 0.0020
5 -5 5 0.3100 -0.0020
5 -5 6 -0.7183 0.0003
5 -5 7 0.8827 0.0033
5 -5 8 -0.7683 -0.0027
5 -5 9 0.5102 -0.0015
5 -5 10 -0.2693 0.0033
5 -5 11 0.0967 -0.0021
5 -4 0 -0.3670 0.0016
5 -4 1 0.6775 0.0069
5 -4 2 -0.7707 -0.0088
5 -4 3 0.7978 0.0020
5 -4 4 -0.8231 0.0019
5 -4 5 0.8917 0.0001
5 -4 6 -1.0497 -0.0016
5 -4 7 1.2303 0.0015
5 -4 8 -1.2373 -0.0018
5 -4 9 0.9639 0.0006
5 -4 10 -0.5526 0.0018
5 -4 11 0.2300 -0.0023
5 -4 12 -0.0622 0.0015
5 -3 0 -0.2401 0.0014
5 -3 1 1.5990 -0.0044
5 -3 2 -2.3685 -0.0001
5 -3 3 2.5645 0.0023
5 -3 4 -2.3379 0.0009
5 -3 5 1.9060 -0.0014
5 -3 6 -1.5193 -0.0022
5 -3 7 1.3562 0.0029
5 -3 8 -1.3719 -0.0002
5 -3 9 1.3167 -0.0008
5 -3 10 -0.9971 0.0000
5 -3 11 0.5078 0.0004
5 -3 12 -0.1288 -0.0001
5 -3 13 0.0001 -0.0015
5 -2 0 1.9478 -0.0105
5 -2 1 0.2734 0.0061
5 -2 2 -2.0870 0.0020
5 -2 3 3.1139 -0.0050
5 -2 4 -3.2312 0.0041
5 -2 5 2.6218 -0.0031
5 -2 6 -1.7207 0.0007
5 -2 7 0.9923 0.0016
5 -2 8 -0.6780 -0.0000
5 -2 9 0.7133 -0.0029
5 -2 10 -0.8287 0.0021
5 -2 11 0.7453 0.0013
5 -2 12 -0.4049 -0.0033
5 -2 13 0.0459 0.0025
5 -2 14 0.0683 0.0008
5 -1 0 4.4891 -0.0093
5 -1 1 -2.4603 0.0116
5 -1 2 0.2972 -0.0094
5 -1 3 1.4474 0.0015
5 -1 4 -2.3983 0.0032
5 -1 5 2.3698 -0.0022
5 -1 6 -1.5201 -0.0002
5 -1 7 0.3757 0.0015
5 -1 8 0.4916 -0.0008
5 -1 9 -0.8167 -0.0015
5 -1 10 0.6454 0.0025
5 -1 11 -0.1812 -0.0006
5 -1 12 -0.2462 -0.0020
5 -1 13 0.3307 0.0036
5 -1 14 -0.1167 -0.0040
5 -1 15 -0.0458 0.0018
5 0 0 4.8606 -0.0138
5 0 1 -3.9193 0.0042
5 0 2 2.4079 -0.0013
5 0 3 -0.8736 0.0018
5 0 4 -0.3215 -0.0008
5 0 5 0.9404 0.0007
5 0 6 -0.7887 -0.0026
5 0 7 -0.0873 0.0032
5 0 8 1.2399 -0.0017
5 0 9 -2.0988 0.0003
5 0 10 2.3748 -0.0005
5 0 11 -2.0526 0.0015
5 0 12 1.2356 -0.0016
5 0 13 -0.2656 0.0005
5 0 14 -0.3211 -0.0012
5 0 15 0.3194 0.0046
5 1 0 2.4912 -0.0106
5 1 1 -2.5030 0.0047
5 1 2 2.0211 0.0051
5 1 3 -1.3075 -0.0082
5 1 4 0.6591 0.0048
5 1 5 -0.2104 -0.0007
5 1 6 0.0459 -0.0019
5 1 7 -0.3317 0.0023
5 1 8 1.1338 -0.0001
5 1 9 -2.1590 -0.0021
5 1 10 2.9163 0.0011
5 1 11 -3.1100 0.0022
5 1 12 2.6833 -0.0038
5 1 13 -1.6963 0.0015
5 1 14 0.4897 0.0020
5 1 15 0.3218 -0.0012
5 1 16 -0.4288 -0.0042
5 2 0 -0.5600 0.0016
5 2 1 0.3576 -0.0027
5 2 2 -0.2642 0.0045
5 2 3 0.2791 -0.0059
5 2 4 -0.2911 0.0043
5 2 5 0.2205 -0.0010
5 2 6 -0.0714 -0.0009
5 2 7 -0.1535 0.0008
5 2 8 0.5526 0.0009
5 2 9 -1.2181 -0.0034
5 2 10 2.0014 0.0042
5 2 11 -2.5555 -0.0019
5 2 12 2.6310 -0.0010
5 2 13 -2.1710 0.0012
5 2 14 1.2646 0.0013
5 2 15 -0.2594 -0.0032
5 2 16 -0.3255 0.0016
5 3 0 -2.1986 -0.0023
5 3 1 2.0902 -0.0014
5 3 2 -1.8393 0.0042
5 3 3 1.5711 -0.0032
5 3 4 -1.2850 -0.0005
5 3 5 0.9557 0.0036
5 3 6 -0.6034 -0.0037
5 3 7 0.2578 0.0016
5 3 8 0.0727 0.0001
5 3 9 -0.4231 -0.0006
5 3 10 0.8378 0.0010
5 3 11 -1.2507 -0.0010
5 3 12 1.4787 0.0006
5 3 13 -1.3785 -0.0010
5 3 14 0.9322 0.0025
5 3 15 -0.2715 -0.0031
5 3 16 -0.2713 0.0016
5 3 17 0.3692 0.0004
5 4 0 -1.6777 0.0089
5 4 1 1.8080 0.0000
5 4 2 -1.5358 -0.0042
5 4 3 1.0919 0.0030
5 4 4 -0.6793 -0.0015
5 4 5 0.3165 0.0021
5 4 6 0.0178 -0.0026
5 4 7 -0.2859 0.0013
5 4 8 0.4639 0.0004
5 4 9 -0.5806 -0.0003
5 4 10 0.6716 -0.0014
5 4 11 -0.7310 0.0025
5 4 12 0.6953 -0.0021
5 4 13 -0.5078 0.0007
5 4 14 0.1897 0.0009
5 4 15 0.1942 -0.0018
5 4 16 -0.5378 0.0006
5 4 17 0.6345 0.0020
5 5 0 -0.0342 0.0138
5 5 1 0.2418 -0.0121
5 5 2 -0.1795 0.0017
5 5 3 -0.2079 0.0055
5 5 4 0.7102 -0.0046
5 5 5 -1.1150 0.0004
5 5 6 1.4088 0.0017
5 5 7 -1.6440 -0.0016
5 5 8 1.7767 0.0014
5 5 9 -1.7342 -0.0015
5 5 10 1.5396 0.0011
5 5 11 -1.2793 0.0002
5 5 12 0.9670 -0.0009
5 5 13 -0.5337 0.0004
5 5 14 0.0059 -0.0004
5 5 15 0.4271 0.0017
5 5 16 -0.6278 -0.0031
5 5 17 0.6312 0.0041
5 6 0 0.6601 -0.0011
5 6 1 -0.8710 -0.0016
5 6 2 0.9769 0.0030
5 6 3 -1.0930 -0.0001
5 6 4 1.3406 -0.0016
5 6 5 -1.6733 -0.0004
5 6 6 1.9541 0.0025
5 6 7 -2.1608 -0.0021
5 6 8 2.3625 0.0002
5 6 9 -2.5184 0.0007
5 6 10 2.4590 0.0004
5 6 11 -2.1032 -0.0018
5 6 12 1.5692 0.0015
5 6 13 -0.9928 -0.0010
5 6 14 0.3865 0.0014
5 6 15 0.1846 -0.0004
5 6 16 -0.4910 -0.0032
5 6 17 0.4232 0.0060
5 7 0 0.0039 0.0171
5 7 1 -0.5612 -0.0000
5 7 2 0.9960 -0.0072
5 7 3 -1.1796 0.0055
5 7 4 1.1418 -0.0022
5 7 5 -1.0884 -0.0005
5 7 6 1.1632 0.0019
5 7 7 -1.3119 -0.0013
5 7 8 1.4680 -0.0006
5 7 9 -1.6905 0.0021
5 7 10 1.9737 -0.0019
5 7 11 -2.0801 0.0000
5 7 12 1.7813 0.0009
5 7 13 -1.1765 0.0006
5 7 14 0.5613 -0.0015
5 7 15 -0.0869 -0.0003
5 7 16 -0.2218 0.0015
5 7 17 0.2784 0.0009
5 8 0 -0.7975 0.0365
5 8 1 0.2729 -0.0203
5 8 2 0.2592 0.0013
5 8 3 -0.6373 0.0057
5 8 4 0.7252 -0.0036
5 8 5 -0.5034 0.0012
5 8 6 0.1849 -0.0008
5 8 7 -0.0230 0.0012
5 8 8 0.0506 -0.0015
5 8 9 -0.1803 0.0009
5 8 10 0.4314 -0.0002
5 8 11 -0.8164 -0.0000
5 8 12 1.0999 0.0003
5 8 13 -0.9821 0.0002
5 8 14 0.5193 -0.0023
5 8 15 -0.0803 0.0030
5 8 16 -0.1130 0.0001
5 8 17 0.1286 -0.0031
5 9 0 -0.6048 0.0211
5 9 1 0.4583 -0.0175
5 9 2 -0.1330 0.0051
5 9 3 -0.1886 0.0026
5 9 4 0.4007 -0.0008
5 9 5 -0.3953 -0.0026
5 9 6 0.0956 0.0019
5 9 7 0.3658 0.0010
5 9 8 -0.7137 -0.0026
5 9 9 0.8044 0.0018
5 9 10 -0.6784 0.0005
5 9 11 0.3860 -0.0013
5 9 12 0.0276 0.0001
5 9 13 -0.3734 0.0002
5 9 14 0.4115 0.0008
5 9 15 -0.1685 -0.0007
5 9 16 -0.0560 0.0002
5 10 0 0.1499 0.0038
5 10 1 -0.0774 -0.0020
5 10 2 0.0943 -0.0026
5 10 3 -0.1949 0.0066
5 10 4 0.3117 -0.0048
5 10 5 -0.3974 -0.0007
5 10 6 0.3609 0.0034
5 10 7 -0.0987 -0.0024
5 10 8 -0.3399 0.0005
5 10 9 0.7335 0.0012
5 10 10 -0.8799 -0.0014
5 10 11 0.7489 0.0001
5 10 12 -0.4438 0.0002
5 10 13 0.0948 0.0013
5 10 14 0.1710 -0.0011
5 10 15 -0.2498 -0.0017
5 11 0 0.1461 0.0048
5 11 1 -0.2578 0.0011
5 11 2 0.3072 -0.0046
5 11 3 -0.2828 0.0053
5 11 4 0.2394 -0.0036
5 11 5 -0.2426 0.0007
5 11 6 0.2887 0.0004
5 11 7 -0.2867 0.0003
5 11 8 0.1541 0.0002
5 11 9 0.0936 -0.0008
5 11 10 -0.3444 -0.0011
5 11 11 0.4558 0.0027
5 11 12 -0.3636 -0.0009
5 11 13 0.1529 -0.0010
5 11 14 0.0341 -0.0001
5 11 15 -0.1403 0.0012
5 12 0 -0.1714 0.0087
5 12 1 0.1601 -0.0053
5 12 2 0.0061 0.0001
5 12 3 -0.1371 0.0030
5 12 4 0.0874 -0.0020
5 12 5 0.0516 -0.0019
5 12 6 -0.0871 0.0041
5 12 7 -0.0091 -0.0017
5 12 8 0.1035 -0.0015
5 12 9 -0.1155 0.0014
5 12 10 0.0703 -0.0009
5 12 11 -0.0015 0.0033
5 12 12 -0.0528 -0.0042
5 12 13 0.0421 0.0001
5 13 0 -0.0965 0.0000
5 13 1 0.2240 -0.0023
5 13 2 -0.2522 0.0024
5 13 3 0.1193 0.0002
5 13 4 -0.0003 -0.0036
5 13 5 0.0823 0.0035
5 13 6 -0.2698 0.0013
5 13 7 0.3022 -0.0054
5 13 8 -0.1325 0.0038
5 13 9 -0.0424 0.0005
5 13 10 0.1014 -0.0022
5 13 11 -0.0992 0.0026
6 -9 0 0.0740 -0.0026
6 -9 1 0.0970 0.0001
6 -9 2 -0.1561 -0.0008
6 -8 0 0.6134 -0.0039
6 -8 1 -0.1667 0.0028
6 -8 2 -0.2189 0.0001
6 -8 3 0.3462 0.0001
6 -8 4 -0.2789 -0.0001
6 -8 5 0.1598 -0.0025
6 -7 0 1.1610 0.0077
6 -7 1 -0.9080 0.0012
6 -7 2 0.3525 -0.0040
6 -7 3 0.1627 0.0011
6 -7 4 -0.3980 -0.0001
6 -7 5 0.3869 0.0007
6 -7 6 -0.2872 0.0016
6 -7 7 0.2102 -0.0032
6 -6 0 1.1140 0.0123
6 -6 1 -1.1399 -0.0088
6 -6 2 0.9036 0.0003
6 -6 3 -0.4194 0.0031
6 -6 4 -0.1109 -0.0002
6 -6 5 0.4684 -0.0008
6 -6 6 -0.5700 -0.0006
6 -6 7 0.4805 -0.0009
6 -6 8 -0.3288 0.0032
6 -6 9 0.1988 -0.0013
6 -5 0 0.4213 0.0028
6 -5 1 -0.4630 -0.0038
6 -5 2 0.4621 0.0042
6 -5 3 -0.3418 -0.0013
6 -5 4 0.0396 -0.0006
6 -5 5 0.4012 -0.0007
6 -5 6 -0.7879 0.0009
6 -5 7 0.9006 0.0004
6 -5 8 -0.7011 0.0013
6 -5 9 0.3749 -0.0039
6 -5 10 -0.1298 0.0024
6 -4 0 -0.6373 -0.0008
6 -4 1 0.8918 0.0027
6 -4 2 -0.8913 -0.0029
6 -4 3 0.7615 -0.0002
6 -4 4 -0.6210 0.0012
6 -4 5 0.6310 0.0003
6 -4 6 -0.8640 -0.0006
6 -4 7 1.1497 0.0004
6 -4 8 -1.1848 -0.0002
6 -4 9 0.8557 -0.0020
6 -4 10 -0.3770 0.0045
6 -4 11 0.0498 -0.0036
6 -3 0 -0.5404 -0.0070
6 -3 1 1.6877 0.0021
6 -3 2 -2.2330 -0.0012
6 -3 3 2.2230 0.0017
6 -3 4 -1.8125 -0.0003
6 -3 5 1.2618 -0.0001
6 -3 6 -0.8843 -0.0013
6 -3 7 0.8467 0.0014
6 -3 8 -1.0170 -0.0004
6 -3 9 1.0769 -0.0003
6 -3 10 -0.8238 0.0016
6 -3 11 0.3696 -0.0032
6 -3 12 -0.0153 0.0030
6 -2 0 1.1133 -0.0032
6 -2 1 0.5835 0.0074
6 -2 2 -1.9327 -0.0016
6 -2 3 2.6366 -0.0029
6 -2 4 -2.5745 0.0021
6 -2 5 1.8750 -0.0002
6 -2 6 -0.9420 -0.0007
6 -2 7 0.2388 0.0007
6 -2 8 0.0045 0.0004
6 -2 9 0.1373 -0.0012
6 -2 10 -0.4067 0.0007
6 -2 11 0.5145 -0.0007
6 -2 12 -0.3339 0.0010
6 -2 13 0.0376 -0.0002
6 -1 0 2.5141 0.0072
6 -1 1 -1.2479 0.0003
6 -1 2 -0.0882 -0.0051
6 -1 3 1.1971 0.0010
6 -1 4 -1.8161 0.0033
6 -1 5 1.6998 -0.0018
6 -1 6 -0.8789 -0.0011
6 -1 7 -0.2069 0.0011
6 -1 8 1.0276 0.0005
6 -1 9 -1.3363 -0.0015
6 -1 10 1.1462 0.0009
6 -1 11 -0.5878 -0.0002
6 -1 12 -0.0282 0.0006
6 -1 13 0.3030 -0.0000
6 -1 14 -0.1685 -0.0029
6 0 0 2.4695 -0.0115
6 0 1 -1.9461 -0.0000
6 0 2 1.2142 0.0021
6 0 3 -0.5183 0.0005
6 0 4 -0.0841 -0.0001
6 0 5 0.4667 -0.0005
6 0 6 -0.3311 -0.0013
6 0 7 -0.4299 0.0021
6 0 8 1.4492 -0.0005
6 0 9 -2.1979 -0.0006
6 0 10 2.4306 -0.0007
6 0 11 -2.1313 0.0023
6 0 12 1.3327 -0.0014
6 0 13 -0.3155 -0.0011
6 0 14 -0.3523 0.0003
6 0 15 0.3824 0.0044
6 1 0 1.1624 -0.0158
6 1 1 -1.1816 0.0109
6 1 2 0.9806 -0.0002
6 1 3 -0.7752 -0.0037
6 1 4 0.6675 0.0014
6 1 5 -0.5509 0.0006
6 1 6 0.4299 -0.0012
6 1 7 -0.5887 0.0012
6 1 8 1.2273 0.0005
6 1 9 -2.0771 -0.0020
6 1 10 2.6416 0.0002
6 1 11 -2.6871 0.0034
6 1 12 2.2377 -0.0049
6 1 13 -1.3510 0.0023
6 1 14 0.2826 0.0012
6 1 15 0.4246 -0.0008
6 2 0 -0.5485 0.0004
6 2 1 0.3276 0.0004
6 2 2 -0.1699 0.0016
6 2 3 0.0884 -0.0029
6 2 4 0.0563 0.0007
6 2 5 -0.2891 0.0019
6 2 6 0.4723 -0.0018
6 2 7 -0.5609 0.0003
6 2 8 0.7556 0.0016
6 2 9 -1.2368 -0.0034
6 2 10 1.8216 0.0031
6 2 11 -2.1171 0.0002
6 2 12 1.9562 -0.0033
6 2 13 -1.4397 0.0030
6 2 14 0.7078 -0.0003
6 2 15 0.0148 -0.0018
6 2 16 -0.3777 0.0015
6 3 0 -1.4972 -0.0074
6 3 1 1.3632 0.0016
6 3 2 -1.0543 0.0044
6 3 3 0.7529 -0.0055
6 3 4 -0.4934 0.0010
6 3 5 0.2106 0.0037
6 3 6 0.0861 -0.0038
6 3 7 -0.3103 0.0008
6 3 8 0.4360 0.0011
6 3 9 -0.5643 -0.0010
6 3 10 0.7844 0.0007
6 3 11 -0.9895 0.0001
6 3 12 0.9759 -0.0013
6 3 13 -0.7091 0.0007
6 3 14 0.3246 0.0018
6 3 15 0.0481 -0.0035
6 3 16 -0.2736 0.0030
6 4 0 -1.0165 -0.0036
6 4 1 1.0804 0.0080
6 4 2 -0.8626 -0.0069
6 4 3 0.4669 0.0022
6 4 4 -0.0773 0.0001
6 4 5 -0.2533 0.0016
6 4 6 0.5277 -0.0025
6 4 7 -0.6952 0.0003
6 4 8 0.7158 0.0019
6 4 9 -0.6336 -0.0005
6 4 10 0.5307 -0.0025
6 4 11 -0.4271 0.0036
6 4 12 0.2550 -0.0027
6 4 13 0.0143 0.0010
6 4 14 -0.2701 0.0015
6 4 15 0.3956 -0.0040
6 4 16 -0.3996 0.0041
6 5 0 0.0770 0.0069
6 5 1 -0.0576 -0.0057
6 5 2 0.1054 -0.0007
6 5 3 -0.3707 0.0050
6 5 4 0.7791 -0.0038
6 5 5 -1.1680 0.0009
6 5 6 1.4796 0.0005
6 5 7 -1.6843 -0.0012
6 5 8 1.6931 0.0021
6 5 9 -1.4682 -0.0019
6 5 10 1.1121 -0.0002
6 5 11 -0.7607 0.0023
6 5 12 0.4286 -0.0018
6 5 13 -0.0396 -0.0001
6 5 14 -0.3626 0.0012
6 5 15 0.5670 -0.0010
6 5 16 -0.4770 0.0007
6 6 0 0.5469 0.0002
6 6 1 -0.7967 -0.0035
6 6 2 0.8895 0.0059
6 6 3 -0.9406 -0.0036
6 6 4 1.1258 0.0009
6 6 5 -1.4284 -0.0015
6 6 6 1.7121 0.0029
6 6 7 -1.9194 -0.0023
6 6 8 2.0453 0.0002
6 6 9 -2.0252 0.0008
6 6 10 1.7887 -0.0002
6 6 11 -1.3853 -0.0010
6 6 12 0.9563 0.0017
6 6 13 -0.5621 -0.0025
6 6 14 0.1449 0.0030
6 6 15 0.2513 -0.0016
6 6 16 -0.3998 -0.0014
6 7 0 0.1969 0.0070
6 7 1 -0.6484 0.0018
6 7 2 0.9421 -0.0034
6 7 3 -0.9934 0.0003
6 7 4 0.9202 0.0012
6 7 5 -0.9073 -0.0015
6 7 6 0.9917 0.0024
6 7 7 -1.0849 -0.0025
6 7 8 1.1528 0.0004
6 7 9 -1.2481 0.0024
6 7 10 1.3706 -0.0030
6 7 11 -1.3960 0.0006
6 7 12 1.2106 0.0022
6 7 13 -0.8684 -0.0025
6 7 14 0.5072 0.0012
6 7 15 -0.1735 -0.0002
6 7 16 -0.1035 -0.0008
6 8 0 -0.5199 0.0200
6 8 1 0.0092 -0.0085
6 8 2 0.4483 -0.0029
6 8 3 -0.6740 0.0046
6 8 4 0.6479 -0.0014
6 8 5 -0.4602 0.0007
6 8 6 0.2313 -0.0018
6 8 7 -0.0465 0.0017
6 8 8 -0.0541 -0.0007
6 8 9 0.0364 0.0002
6 8 10 0.1461 -0.0006
6 8 11 -0.4765 0.0008
6 8 12 0.7804 0.0002
6 8 13 -0.8272 -0.0011
6 8 14 0.5922 -0.0006
6 8 15 -0.2836 0.0033
6 8 16 0.0659 -0.0037
6 9 0 -0.5961 0.0133
6 9 1 0.4189 -0.0110
6 9 2 -0.0346 0.0019
6 9 3 -0.2751 0.0033
6 9 4 0.3833 -0.0007
6 9 5 -0.3222 -0.0023
6 9 6 0.1154 0.0010
6 9 7 0.2313 0.0018
6 9 8 -0.6022 -0.0023
6 9 9 0.7898 0.0003
6 9 10 -0.6827 0.0023
6 9 11 0.3440 -0.0029
6 9 12 0.0842 0.0011
6 9 13 -0.4337 0.0005
6 9 14 0.5325 -0.0007
6 9 15 -0.3599 0.0017
6 10 0 0.0767 -0.0061
6 10 1 0.0933 0.0033
6 10 2 -0.0492 -0.0018
6 10 3 -0.1369 0.0022
6 10 4 0.2494 -0.0011
6 10 5 -0.2171 -0.0014
6 10 6 0.1249 0.0024
6 10 7 0.0123 -0.0019
6 10 8 -0.2793 0.0013
6 10 9 0.6180 -0.0007
6 10 10 -0.7687 0.0010
6 10 11 0.5813 -0.0026
6 10 12 -0.2107 0.0029
6 10 13 -0.1091 -0.0002
6 10 14 0.2931 -0.0020
6 10 15 -0.3319 0.0012
6 11 0 0.2546 -0.0052
6 11 1 -0.1976 0.0095
6 11 2 0.1247 -0.0085
6 11 3 -0.1338 0.0037
6 11 4 0.1991 0.0006
6 11 5 -0.1837 -0.0017
6 11 6 0.0553 -0.0001
6 11 7 0.0469 0.0013
6 11 8 -0.0455 0.0008
6 11 9 0.0680 -0.0028
6 11 10 -0.2068 0.0007
6 11 11 0.3063 0.0020
6 11 12 -0.2036 -0.0009
6 11 13 0.0085 -0.0010
6 11 14 0.0884 -0.0004
6 12 0 -0.0419 0.0070
6 12 1 0.0428 -0.0059
6 12 2 -0.0097 0.0020
6 12 3 -0.0096 0.0009
6 12 4 0.0181 -0.0006
6 12 5 -0.0275 -0.0014
6 12 6 -0.0082 0.0014
6 12 7 0.1012 0.0012
6 12 8 -0.1323 -0.0020
6 12 9 0.0057 -0.0010
6 12 10 0.1533 0.0021
6 12 11 -0.1577 0.0024
6 12 12 0.0499 -0.0060
6 13 2 -0.1456 0.0111
6 13 3 0.0959 -0.0099
6 13 4 -0.0639 0.0035
6 13 5 0.0825 0.0021
6 13 6 -0.1092 -0.0026
6 13 7 0.1089 0.0002
6 13 8 -0.0899 0.0005
6 13 9 0.0351 -0.0004
6 13 10 0.0853 0.0014
7 -8 0 0.4752 -0.0006
7 -8 1 -0.1671 0.0054
7 -8 2 -0.0893 -0.0079
7 -7 0 0.8191 0.0093
7 -7 1 -0.5901 0.0024
7 -7 2 0.1690 -0.0081
7 -7 3 0.1599 0.0066
7 -7 4 -0.2569 -0.0042
7 -7 5 0.1966 0.0013
7 -6 0 0.7373 0.0107
7 -6 1 -0.6820 -0.0049
7 -6 2 0.4358 -0.0051
7 -6 3 -0.0955 0.0074
7 -6 4 -0.1893 -0.0018
7 -6 5 0.3234 -0.0026
7 -6 6 -0.3049 0.0037
7 -6 7 0.1996 -0.0048
7 -5 0 0.1740 0.0035
7 -5 1 -0.1896 -0.0031
7 -5 2 0.1307 0.0004
7 -5 3 -0.0276 0.0033
7 -5 4 -0.1258 -0.0027
7 -5 5 0.3425 -0.0020
7 -5 6 -0.5306 0.0043
7 -5 7 0.5373 -0.0034
7 -5 8 -0.3403 0.0035
7 -4 0 -0.7458 0.0015
7 -4 1 0.8901 -0.0000
7 -4 2 -0.8376 -0.0009
7 -4 3 0.6963 0.0001
7 -4 4 -0.5110 0.0005
7 -4 5 0.4170 -0.0008
7 -4 6 -0.5304 0.0015
7 -4 7 0.7314 -0.0009
7 -4 8 -0.7444 0.0002
7 -4 9 0.4739 -0.0025
7 -4 10 -0.1292 0.0051
7 -3 0 -0.6953 -0.0052
7 -3 1 1.5672 0.0025
7 -3 2 -1.8872 -0.0005
7 -3 3 1.7623 0.0002
7 -3 4 -1.3316 0.0006
7 -3 5 0.7750 -0.0013
7 -3 6 -0.3690 0.0008
7 -3 7 0.3114 0.0007
7 -3 8 -0.5035 -0.0023
7 -3 9 0.6354 0.0015
7 -3 10 -0.5112 0.0031
7 -3 11 0.2290 -0.0076
7 -2 0 0.5492 0.0039
7 -2 1 0.6723 0.0063
7 -2 2 -1.6174 -0.0046
7 -2 3 2.0362 -0.0004
7 -2 4 -1.8614 0.0012
7 -2 5 1.1897 0.0001
7 -2 6 -0.3199 -0.0003
7 -2 7 -0.3413 -0.0001
7 -2 8 0.5344 -0.0007
7 -2 9 -0.3019 0.0020
7 -2 10 -0.0885 -0.0006
7 -2 11 0.3369 -0.0047
7 -2 12 -0.3049 0.0087
7 -1 0 1.3163 0.0179
7 -1 1 -0.6189 -0.0074
7 -1 2 -0.1823 -0.0034
7 -1 3 0.8724 0.0029
7 -1 4 -1.2177 0.0017
7 -1 5 1.0031 -0.0014
7 -1 6 -0.2342 -0.0015
7 -1 7 -0.7362 0.0015
7 -1 8 1.4333 0.0004
7 -1 9 -1.6060 -0.0009
7 -1 10 1.2843 -0.0001
7 -1 11 -0.6539 -0.0013
7 -1 12 0.0269 0.0058
7 -1 13 0.2633 -0.0077
7 0 0 1.0752 -0.0106
7 0 1 -0.9080 -0.0026
7 0 2 0.6679 0.0044
7 0 3 -0.4130 -0.0004
7 0 4 0.1368 0.0007
7 0 5 0.0387 -0.0026
7 0 6 0.1640 0.0008
7 0 7 -0.8485 0.0020
7 0 8 1.6937 -0.0016
7 0 9 -2.2233 -0.0007
7 0 10 2.2388 0.0015
7 0 11 -1.8179 -0.0009
7 0 12 1.0916 0.0019
7 0 13 -0.2943 -0.0046
7 0 14 -0.1967 0.0045
7 1 0 0.3477 -0.0272
7 1 1 -0.4709 0.0207
7 1 2 0.5293 -0.0064
7 1 3 -0.6332 -0.0011
7 1 4 0.7781 0.0017
7 1 5 -0.8223 -0.0019
7 1 6 0.7669 0.0021
7 1 7 -0.8769 -0.0006
7 1 8 1.3460 -0.0008
7 1 9 -1.9460 0.0004
7 1 10 2.2384 0.0004
7 1 11 -2.0608 -0.0006
7 1 12 1.5583 0.0005
7 1 13 -0.8868 -0.0007
7 1 14 0.2069 0.0012
7 2 0 -0.6004 -0.0077
7 2 1 0.2945 0.0113
7 2 2 0.0072 -0.0076
7 2 3 -0.2466 0.0019
7 2 4 0.5087 0.0001
7 2 5 -0.7885 0.0002
7 2 6 0.9448 0.0003
7 2 7 -0.9278 -0.0008
7 2 8 0.9262 0.0008
7 2 9 -1.1374 -0.0009
7 2 10 1.4379 0.0007
7 2 11 -1.4943 0.0003
7 2 12 1.1920 -0.0006
7 2 13 -0.7150 0.0001
7 2 14 0.2539 -0.0001
7 2 15 0.0876 0.0007
7 3 0 -1.1403 -0.0054
7 3 1 0.9467 0.0010
7 3 2 -0.5246 0.0036
7 3 3 0.0875 -0.0053
7 3 4 0.2528 0.0027
7 3 5 -0.5157 0.0008
7 3 6 0.7076 -0.0016
7 3 7 -0.7818 0.0005
7 3 8 0.7240 -0.0001
7 3 9 -0.6214 0.0002
7 3 10 0.5807 0.0004
7 3 11 -0.5619 -0.0002
7 3 12 0.4216 -0.0011
7 3 13 -0.1504 0.0010
7 3 14 -0.1003 0.0009
7 3 15 0.2251 -0.0017
7 4 0 -0.6906 -0.0106
7 4 1 0.6954 0.0066
7 4 2 -0.4798 -0.0009
7 4 3 0.0540 -0.0035
7 4 4 0.4013 0.0037
7 4 5 -0.7558 -0.0006
7 4 6 0.9528 -0.0013
7 4 7 -0.9641 0.0001
7 4 8 0.8210 0.0008
7 4 9 -0.5997 0.0007
7 4 10 0.3575 -0.0022
7 4 11 -0.1132 0.0014
7 4 12 -0.1370 -0.0004
7 4 13 0.3657 0.0006
7 4 14 -0.4748 0.0001
7 4 15 0.4027 -0.0025
7 5 0 0.0800 -0.0077
7 5 1 -0.1891 0.0043
7 5 2 0.2356 -0.0016
7 5 3 -0.4231 0.0007
7 5 4 0.7697 -0.0003
7 5 5 -1.1478 0.0006
7 5 6 1.4573 -0.0012
7 5 7 -1.6007 0.0004
7 5 8 1.4809 0.0013
7 5 9 -1.1285 -0.0013
7 5 10 0.7004 -0.0007
7 5 11 -0.3192 0.0018
7 5 12 -0.0071 -0.0005
7 5 13 0.3063 -0.0011
7 5 14 -0.5151 0.0013
7 5 15 0.4958 -0.0014
7 6 0 0.3908 -0.0035
7 6 1 -0.6852 0.0013
7 6 2 0.7822 0.0025
7 6 3 -0.7896 -0.0033
7 6 4 0.9115 0.0018
7 6 5 -1.1522 -0.0009
7 6 6 1.4043 0.0007
7 6 7 -1.6159 -0.0002
7 6 8 1.7209 -0.0002
7 6 9 -1.6050 0.0000
7 6 10 1.2540 0.0004
7 6 11 -0.8104 -0.0007
7 6 12 0.4332 0.0012
7 6 13 -0.1588 -0.0019
7 6 14 -0.0712 0.0023
7 6 15 0.2468 -0.0017
7 7 0 0.2082 -0.0026
7 7 1 -0.5888 0.0020
7 7 2 0.7956 0.0010
7 7 3 -0.7557 -0.0035
7 7 4 0.6574 0.0027
7 7 5 -0.6758 -0.0011
7 7 6 0.7688 0.0011
7 7 7 -0.8449 -0.0014
7 7 8 0.9182 0.0002
7 7 9 -1.0021 0.0014
7 7 10 1.0264 -0.0018
7 7 11 -0.9285 0.0005
7 7 12 0.7286 0.0013
7 7 13 -0.5047 -0.0020
7 7 14 0.3133 0.0012
7 7 15 -0.1375 -0.0003
7 8 0 -0.3410 -0.0013
7 8 1 -0.0797 0.0040
7 8 2 0.4551 -0.0038
7 8 3 -0.5635 -0.0002
7 8 4 0.4400 0.0022
7 8 5 -0.2835 -0.0000
7 8 6 0.1736 -0.0020
7 8 7 -0.0481 0.0017
7 8 8 -0.0743 -0.0009
7 8 9 0.0737 0.0008
7 8 10 0.0822 -0.0012
7 8 11 -0.3030 0.0016
7 8 12 0.4800 -0.0015
7 8 13 -0.5301 0.0009
7 8 14 0.4335 -0.0008
7 8 15 -0.2659 0.0016
7 9 0 -0.5195 0.0037
7 9 1 0.4099 -0.0008
7 9 2 -0.0615 -0.0031
7 9 3 -0.2411 0.0028
7 9 4 0.3012 0.0007
7 9 5 -0.1973 -0.0016
7 9 6 0.0670 -0.0006
7 9 7 0.1306 0.0020
7 9 8 -0.4390 -0.0015
7 9 9 0.6643 0.0006
7 9 10 -0.5849 0.0005
7 9 11 0.2656 -0.0012
7 9 12 0.0668 -0.0002
7 9 13 -0.2901 0.0026
7 9 14 0.3673 -0.0034
7 10 0 0.0142 -0.0053
7 10 1 0.2465 0.0015
7 10 2 -0.2885 0.0012
7 10 3 0.0823 -0.0020
7 10 4 0.1151 0.0021
7 10 5 -0.1064 -0.0012
7 10 6 -0.0014 -0.0006
7 10 7 0.0662 0.0007
7 10 8 -0.1945 0.0014
7 10 9 0.4705 -0.0023
7 10 10 -0.6461 0.0015
7 10 11 0.4643 -0.0021
7 10 12 -0.0809 0.0031
7 10 13 -0.1787 -0.0012
7 10 14 0.2475 -0.0022
7 11 0 0.3123 -0.0073
7 11 1 -0.1622 0.0074
7 11 2 -0.0987 -0.0034
7 11 3 0.2152 -0.0023
7 11 4 -0.0946 0.0052
7 11 5 -0.0199 -0.0030
7 11 6 -0.0868 -0.0022
7 11 7 0.2491 0.0047
7 11 8 -0.2211 -0.0008
7 11 9 0.1181 -0.0043
7 11 10 -0.1728 0.0037
7 11 11 0.2677 -0.0000
7 11 12 -0.1542 0.0002
7 11 13 -0.0714 -0.0027
7 12 0 0.0566 0.0029
7 12 1 -0.1075 -0.0056
7 12 2 0.0287 0.0053
7 12 3 0.1687 -0.0036
7 12 4 -0.2788 0.0021
7 12 5 0.1865 -0.0003
7 12 6 -0.0954 -0.0029
7 12 7 0.2146 0.0063
7 12 8 -0.3654 -0.0051
7 12 9 0.2494 -0.0014
7 12 10 0.0297 0.0057
7 12 11 -0.1305 -0.0020
7 13 5 0.2808 0.0016
7 13 7 0.1070 0.0068
8 -7 0 0.3977 0.0063
8 -7 1 -0.1741 0.0034
8 -7 2 -0.0818 -0.0077
8 -6 0 0.3835 0.0054
8 -6 1 -0.2836 -0.0018
8 -6 2 0.0316 -0.0053
8 -6 3 0.1691 0.0062
8 -6 4 -0.1944 -0.0010
8 -5 0 -0.0883 -0.0019
8 -5 1 0.0537 0.0014
8 -5 2 -0.1170 -0.0022
8 -5 3 0.2001 0.0039
8 -5 4 -0.2249 -0.0023
8 -5 5 0.2157 -0.0019
8 -5 6 -0.2061 0.0034
8 -4 0 -0.8481 0.0013
8 -4 1 0.9235 0.0017
8 -4 2 -0.8196 -0.0025
8 -4 3 0.6437 0.0016
8 -4 4 -0.4102 -0.0005
8 -4 5 0.2133 -0.0008
8 -4 6 -0.1852 0.0018
8 -4 7 0.2815 -0.0006
8 -4 8 -0.2940 -0.0005
8 -3 0 -0.8793 -0.0009
8 -3 1 1.4830 0.0004
8 -3 2 -1.6190 0.0005
8 -3 3 1.3895 -0.0003
8 -3 4 -0.9282 0.0001
8 -3 5 0.3751 -0.0007
8 -3 6 0.0358 0.0015
8 -3 7 -0.1060 -0.0009
8 -3 8 -0.0880 -0.0011
8 -3 9 0.2473 0.0012
8 -2 0 -0.0294 0.0035
8 -2 1 0.8324 0.0043
8 -2 2 -1.4113 -0.0035
8 -2 3 1.5418 -0.0010
8 -2 4 -1.2122 0.0016
8 -2 5 0.5534 0.0005
8 -2 6 0.1928 -0.0008
8 -2 7 -0.7038 -0.0009
8 -2 8 0.7567 0.0012
8 -2 9 -0.4238 0.0007
8 -2 10 0.0183 -0.0004
8 -1 0 0.5395 0.0139
8 -1 1 -0.1739 -0.0066
8 -1 2 -0.2967 -0.0030
8 -1 3 0.6671 0.0035
8 -1 4 -0.7046 0.0010
8 -1 5 0.3070 -0.0012
8 -1 6 0.4159 -0.0022
8 -1 7 -1.1573 0.0028
8 -1 8 1.5632 0.0002
8 -1 9 -1.4613 -0.0020
8 -1 10 0.9638 0.0007
8 -1 11 -0.3638 -0.0008
8 0 0 0.4548 -0.0078
8 0 1 -0.4534 -0.0036
8 0 2 0.4141 0.0052
8 0 3 -0.3212 -0.0005
8 0 4 0.2367 -0.0003
8 0 5 -0.3129 -0.0020
8 0 6 0.6774 0.0010
8 0 7 -1.2749 0.0027
8 0 8 1.8241 -0.0034
8 0 9 -2.0055 0.0001
8 0 10 1.7267 0.0030
8 0 11 -1.1584 -0.0031
8 0 12 0.5539 0.0024
8 1 0 0.1010 -0.0243
8 1 1 -0.2572 0.0180
8 1 2 0.3965 -0.0050
8 1 3 -0.5680 -0.0020
8 1 4 0.7435 0.0019
8 1 5 -0.8659 -0.0013
8 1 6 0.9557 0.0019
8 1 7 -1.1150 -0.0009
8 1 8 1.3931 -0.0015
8 1 9 -1.6523 0.0022
8 1 10 1.6599 0.0003
8 1 11 -1.3447 -0.0038
8 1 12 0.8638 0.0050
8 1 13 -0.4185 -0.0030
8 2 0 -0.4353 -0.0088
8 2 1 0.1152 0.0124
8 2 2 0.1824 -0.0088
8 2 3 -0.4291 0.0023
8 2 4 0.6783 0.0009
8 2 5 -0.9159 -0.0005
8 2 6 1.0584 -0.0003
8 2 7 -1.0516 0.0002
8 2 8 0.9489 0.0003
8 2 9 -0.8712 -0.0005
8 2 10 0.8499 0.0003
8 2 11 -0.7743 -0.0007
8 2 12 0.5615 0.0025
8 2 13 -0.2837 -0.0036
8 3 0 -0.7928 0.0040
8 3 1 0.5869 -0.0039
8 3 2 -0.1681 0.0039
8 3 3 -0.2657 -0.0036
8 3 4 0.6014 0.0022
8 3 5 -0.8215 -0.0004
8 3 6 0.9227 -0.0006
8 3 7 -0.9077 0.0012
8 3 8 0.7749 -0.0015
8 3 9 -0.5312 0.0003
8 3 10 0.2524 0.0017
8 3 11 -0.0437 -0.0018
8 3 12 -0.0715 -0.0001
8 3 13 0.1349 0.0008
8 3 14 -0.1644 -0.0001
8 4 0 -0.4292 -0.0018
8 4 1 0.4821 -0.0044
8 4 2 -0.3099 0.0071
8 4 3 -0.0948 -0.0063
8 4 4 0.5518 0.0031
8 4 5 -0.9073 0.0000
8 4 6 1.0607 -0.0008
8 4 7 -0.9750 -0.0004
8 4 8 0.7383 0.0005
8 4 9 -0.4698 0.0008
8 4 10 0.1895 -0.0008
8 4 11 0.1109 -0.0010
8 4 12 -0.3598 0.0011
8 4 13 0.4591 0.0013
8 4 14 -0.3856 -0.0028
8 5 0 0.1944 -0.0126
8 5 1 -0.2342 0.0060
8 5 2 0.1899 0.0006
8 5 3 -0.2925 -0.0021
8 5 4 0.5651 0.0000
8 5 5 -0.8901 0.0025
8 5 6 1.1798 -0.0031
8 5 7 -1.3157 0.0010
8 5 8 1.1710 0.0017
8 5 9 -0.7966 -0.0023
8 5 10 0.3881 0.0005
8 5 11 -0.0624 0.0007
8 5 12 -0.1835 -0.0004
8 5 13 0.3462 0.0004
8 5 14 -0.3719 -0.0015
8 6 0 0.3543 -0.0041
8 6 1 -0.6222 0.0066
8 6 2 0.6681 -0.0042
8 6 3 -0.6134 0.0017
8 6 4 0.6568 -0.0015
8 6 5 -0.7842 0.0020
8 6 6 0.9297 -0.0020
8 6 7 -1.1208 0.0013
8 6 8 1.2898 0.0002
8 6 9 -1.2373 -0.0019
8 6 10 0.9041 0.0024
8 6 11 -0.4653 -0.0013
8 6 12 0.1196 -0.0003
8 6 13 0.0683 0.0015
8 6 14 -0.1332 -0.0018
8 7 0 0.0784 0.0009
8 7 1 -0.3880 -0.0019
8 7 2 0.5860 0.0017
8 7 3 -0.5476 -0.0004
8 7 4 0.4529 -0.0015
8 7 5 -0.4619 0.0018
8 7 6 0.5011 -0.0001
8 7 7 -0.5217 -0.0009
8 7 8 0.6276 0.0006
8 7 9 -0.8130 -0.0004
8 7 10 0.8849 0.0007
8 7 11 -0.7318 -0.0007
8 7 12 0.4516 0.0000
8 7 13 -0.2022 0.0012
8 7 14 0.0645 -0.0022
8 8 0 -0.2536 -0.0053
8 8 1 0.0887 0.0041
8 8 2 0.1806 0.0001
8 8 3 -0.2954 -0.0032
8 8 4 0.1972 0.0018
8 8 5 -0.0853 0.0015
8 8 6 0.0574 -0.0016
8 8 7 -0.0095 -0.0004
8 8 8 -0.0561 0.0005
8 8 9 -0.0107 0.0009
8 8 10 0.2045 -0.0013
8 8 11 -0.3460 0.0013
8 8 12 0.3517 -0.0023
8 8 13 -0.2771 0.0033
8 8 14 0.1751 -0.0031
8 9 0 -0.2511 0.0030
8 9 1 0.3618 0.0029
8 9 2 -0.2385 -0.0053
8 9 3 -0.0035 0.0022
8 9 4 0.1086 0.0013
8 9 5 -0.0380 -0.0003
8 9 6 -0.0443 -0.0019
8 9 7 0.1168 0.0007
8 9 8 -0.2735 0.0009
8 9 9 0.4030 0.0007
8 9 10 -0.3042 -0.0025
8 9 11 0.0575 0.0020
8 9 12 0.0948 -0.0018
8 9 13 -0.1134 0.0039
8 10 0 0.0399 0.0024
8 10 1 0.2023 -0.0024
8 10 2 -0.3773 0.0006
8 10 3 0.2856 -0.0000
8 10 4 -0.0438 0.0014
8 10 5 -0.0606 -0.0012
8 10 6 0.0003 -0.0015
8 10 7 0.0440 0.0018
8 10 8 -0.0864 0.0014
8 10 9 0.2497 -0.0026
8 10 10 -0.3803 -0.0003
8 10 11 0.2411 0.0019
8 10 12 0.0361 0.0000
8 11 0 0.1823 -0.0029
8 11 1 -0.0885 0.0025
8 11 2 -0.1767 -0.0007
8 11 3 0.3795 -0.0020
8 11 4 -0.2887 0.0039
8 11 5 0.0625 -0.0032
8 11 6 -0.0334 -0.0006
8 11 7 0.1678 0.0036
8 11 8 -0.1728 -0.0013
8 11 9 0.0570 -0.0034
8 11 10 -0.0668 0.0035
8 11 11 0.1569 0.0005
8 12 2 0.0225 0.0028
8 12 3 0.2021 -0.0021
8 12 4 -0.3746 0.0013
8 12 5 0.2866 -0.0001
8 12 6 -0.1098 -0.0021
8 12 7 0.1600 0.0049
8 12 8 -0.3442 -0.0050
9 -5 0 -0.1461 -0.0046
9 -5 1 0.0879 0.0026
9 -5 2 -0.0921 -0.0016
9 -5 3 0.1197 0.0024
9 -4 0 -0.6703 -0.0014
9 -4 1 0.7114 0.0045
9 -4 2 -0.5941 -0.0042
9 -4 3 0.3904 0.0029
9 -4 4 -0.1481 -0.0019
9 -4 5 -0.0311 0.0003
9 -3 0 -0.8310 0.0009
9 -3 1 1.1586 0.0005
9 -3 2 -1.1651 -0.0009
9 -3 3 0.8945 0.0011
9 -3 4 -0.4604 -0.0014
9 -3 5 0.0067 0.0003
9 -3 6 0.2741 0.0025
9 -3 7 -0.2538 -0.0045
9 -2 0 -0.4259 0.0018
9 -2 1 0.8632 0.0016
9 -2 2 -1.1049 -0.0017
9 -2 3 0.9894 -0.0008
9 -2 4 -0.5619 0.0014
9 -2 5 0.0056 0.0000
9 -2 6 0.4756 0.0006
9 -2 7 -0.6989 -0.0043
9 -2 8 0.5803 0.0065
9 -1 0 0.0903 0.0057
9 -1 1 0.0975 -0.0037
9 -1 2 -0.3322 -0.0016
9 -1 3 0.4318 0.0029
9 -1 4 -0.2130 0.0002
9 -1 5 -0.2810 -0.0014
9 -1 6 0.8172 -0.0005
9 -1 7 -1.1628 0.0009
9 -1 8 1.1873 0.0023
9 -1 9 -0.8875 -0.0046
9 -1 10 0.4128 0.0024
9 0 0 0.2529 -0.0016
9 0 1 -0.3436 -0.0035
9 0 2 0.4002 0.0040
9 0 3 -0.3799 0.0002
9 0 4 0.3989 -0.0024
9 0 5 -0.6152 0.0002
9 0 6 1.0006 0.0011
9 0 7 -1.3534 0.0012
9 0 8 1.4891 -0.0032
9 0 9 -1.3410 0.0016
9 0 10 0.9497 0.0015
9 1 0 0.1093 -0.0067
9 1 1 -0.3119 0.0048
9 1 2 0.5162 -0.0001
9 1 3 -0.7134 -0.0018
9 1 4 0.8398 -0.0003
9 1 5 -0.9142 0.0019
9 1 6 1.0076 -0.0002
9 1 7 -1.1045 -0.0016
9 1 8 1.1302 0.0001
9 1 9 -1.0613 0.0030
9 1 10 0.9095 -0.0029
9 1 11 -0.6673 -0.0008
9 2 0 -0.1768 -0.0036
9 2 1 -0.1244 0.0036
9 2 2 0.3876 -0.0020
9 2 3 -0.6210 0.0004
9 2 4 0.8352 -0.0002
9 2 5 -0.9663 0.0013
9 2 6 0.9827 -0.0021
9 2 7 -0.8965 0.0008
9 2 8 0.6989 0.0017
9 2 9 -0.4296 -0.0021
9 2 10 0.2275 -0.0002
9 2 11 -0.1804 0.0015
9 2 12 0.2038 0.0009
9 3 0 -0.3864 0.0067
9 3 1 0.2134 -0.0037
9 3 2 0.1409 0.0027
9 3 3 -0.4933 -0.0021
9 3 4 0.7712 0.0007
9 3 5 -0.9321 0.0002
9 3 6 0.9156 -0.0005
9 3 7 -0.7507 0.0013
9 3 8 0.5173 -0.0015
9 3 9 -0.2241 -0.0002
9 3 10 -0.1041 0.0021
9 3 11 0.3188 -0.0014
9 3 12 -0.2986 -0.0007
9 4 0 -0.1197 0.0083
9 4 1 0.2708 -0.0102
9 4 2 -0.1477 0.0069
9 4 3 -0.2120 -0.0030
9 4 4 0.6098 0.0006
9 4 5 -0.9177 0.0003
9 4 6 1.0269 0.0005
9 4 7 -0.8539 -0.0014
9 4 8 0.5026 0.0004
9 4 9 -0.1826 0.0018
9 4 10 -0.0416 -0.0021
9 4 11 0.2241 0.0006
9 4 12 -0.3387 -0.0002
9 5 0 0.3809 -0.0090
9 5 1 -0.2565 0.0011
9 5 2 0.1066 0.0037
9 5 3 -0.1705 -0.0020
9 5 4 0.4082 -0.0014
9 5 5 -0.6684 0.0025
9 5 6 0.9007 -0.0014
9 5 7 -1.0156 -0.0005
9 5 8 0.8589 0.0017
9 5 9 -0.4714 -0.0009
9 5 10 0.1030 -0.0014
9 5 11 0.0890 0.0029
9 5 12 -0.1443 -0.0031
9 5 13 0.1330 0.0028
9 6 0 0.4132 -0.0045
9 6 1 -0.5954 0.0086
9 6 2 0.5708 -0.0060
9 6 3 -0.4796 0.0029
9 6 4 0.4944 -0.0023
9 6 5 -0.5470 0.0023
9 6 6 0.5694 -0.0014
9 6 7 -0.6667 0.0004
9 6 8 0.8339 0.0003
9 6 9 -0.8432 -0.0009
9 6 10 0.5806 0.0011
9 6 11 -0.2193 -0.0002
9 6 12 -0.0199 -0.0017
9 6 13 0.0772 0.0037
9 7 0 -0.0326 0.0068
9 7 1 -0.2135 -0.0045
9 7 2 0.4511 0.0007
9 7 3 -0.4871 0.0020
9 7 4 0.4328 -0.0029
9 7 5 -0.4246 0.0015
9 7 6 0.3855 0.0009
9 7 7 -0.2948 -0.0017
9 7 8 0.3275 0.0008
9 7 9 -0.5210 -0.0003
9 7 10 0.6430 0.0010
9 7 11 -0.5269 -0.0016
9 7 12 0.2675 0.0010
9 8 0 -0.2268 0.0001
9 8 1 0.2860 -0.0023
9 8 2 -0.0851 0.0053
9 8 3 -0.1272 -0.0054
9 8 4 0.1454 0.0016
9 8 5 -0.0786 0.0015
9 8 6 0.0614 0.0001
9 8 7 -0.0338 -0.0029
9 8 8 -0.0144 0.0022
9 8 9 -0.0496 0.0002
9 8 10 0.2164 -0.0002
9 8 11 -0.3011 -0.0010
9 8 12 0.2377 0.0006
9 9 0 -0.0036 0.0032
9 9 1 0.2539 0.0026
9 9 2 -0.3401 -0.0035
9 9 3 0.1790 -0.0010
9 9 4 -0.0102 0.0037
9 9 5 0.0207 -0.0006
9 9 6 -0.1013 -0.0025
9 9 7 0.1343 0.0004
9 9 8 -0.1663 0.0026
9 9 9 0.1774 -0.0010
9 9 10 -0.0698 -0.0017
9 9 11 -0.0714 0.0011
9 10 0 0.0639 0.0033
9 10 1 0.0255 -0.0006
9 10 2 -0.2053 -0.0033
9 10 3 0.2425 0.0031
9 10 4 -0.0698 0.0014
9 10 5 -0.0747 -0.0033
9 10 6 0.0448 -0.0001
9 10 7 0.0238 0.0027
9 10 8 -0.0464 -0.0001
9 10 9 0.1039 -0.0023
9 10 10 -0.1526 0.0001
9 11 2 -0.0589 -0.0038
9 11 3 0.1842 0.0025
9 11 4 -0.1577 0.0006
9 11 5 -0.0253 -0.0041
9 11 6 0.1100 0.0041
9 11 7 -0.0253 -0.0007
9 11 8 -0.0147 -0.0008
10 -4 0 -0.2175 -0.0044
10 -3 0 -0.3996 -0.0009
10 -3 1 0.5080 0.0033
10 -3 2 -0.4970 -0.0030
10 -3 3 0.3557 0.0011
10 -2 0 -0.3348 0.0015
10 -2 1 0.5148 -0.0003
10 -2 2 -0.5743 -0.0015
10 -2 3 0.4291 0.0006
10 -2 4 -0.1357 0.0016
10 -2 5 -0.1508 -0.0027
10 -1 0 0.0204 -0.0009
10 -1 1 0.0491 -0.0024
10 -1 2 -0.1645 0.0015
10 -1 3 0.1868 0.0008
10 -1 4 0.0185 -0.0002
10 -1 5 -0.3618 -0.0020
10 -1 6 0.6033 0.0027
10 -1 7 -0.6090 -0.0025
10 0 0 0.1921 -0.0005
10 0 1 -0.3848 0.0001
10 0 2 0.5087 0.0021
10 0 3 -0.4821 -0.0015
10 0 4 0.4254 -0.0008
10 0 5 -0.5188 0.0006
10 0 6 0.7207 0.0013
10 0 7 -0.8166 -0.0006
10 0 8 0.7058 -0.0021
10 1 0 0.0842 0.0056
10 1 1 -0.3583 -0.0033
10 1 2 0.6561 0.0006
10 1 3 -0.8863 -0.0002
10 1 4 0.9189 -0.0002
10 1 5 -0.8035 0.0013
10 1 6 0.7063 -0.0003
10 1 7 -0.6532 -0.0019
10 1 8 0.5461 0.0007
10 1 9 -0.3848 0.0039
10 2 0 -0.0468 -0.0040
10 2 1 -0.2437 -0.0027
10 2 2 0.5039 0.0042
10 2 3 -0.7445 -0.0009
10 2 4 0.9311 -0.0014
10 2 5 -0.9375 0.0017
10 2 6 0.7586 -0.0013
10 2 7 -0.5223 -0.0003
10 2 8 0.2871 0.0030
10 2 9 -0.0479 -0.0029
10 2 10 -0.1071 -0.0011
10 3 0 -0.1182 -0.0042
10 3 1 -0.0608 0.0056
10 3 2 0.3660 -0.0008
10 3 3 -0.6153 -0.0024
10 3 4 0.7935 0.0010
10 3 5 -0.8801 0.0008
10 3 6 0.7700 -0.0007
10 3 7 -0.4826 0.0006
10 3 8 0.1826 -0.0004
10 3 9 0.0472 -0.0013
10 3 10 -0.2285 0.0026
10 4 0 0.0551 0.0078
10 4 1 0.0748 -0.0040
10 4 2 0.0637 -0.0020
10 4 3 -0.3699 0.0027
10 4 4 0.6409 -0.0000
10 4 5 -0.8212 -0.0014
10 4 6 0.8620 0.0013
10 4 7 -0.6549 -0.0008
10 4 8 0.2643 -0.0009
10 4 9 0.0574 0.0029
10 4 10 -0.1765 -0.0029
10 5 0 0.3860 -0.0050
10 5 1 -0.2248 -0.0038
10 5 2 0.0759 0.0052
10 5 3 -0.1539 0.0003
10 5 4 0.3708 -0.0033
10 5 5 -0.5506 0.0009
10 5 6 0.6825 0.0020
10 5 7 -0.7418 -0.0019
10 5 8 0.5873 -0.0002
10 5 9 -0.2294 0.0028
10 5 10 -0.0791 -0.0045
10 6 0 0.3833 -0.0077
10 6 1 -0.5134 0.0078
10 6 2 0.4582 -0.0014
10 6 3 -0.3549 -0.0017
10 6 4 0.3685 -0.0005
10 6 5 -0.4116 0.0020
10 6 6 0.3803 -0.0001
10 6 7 -0.3806 -0.0016
10 6 8 0.4690 0.0005
10 6 9 -0.4746 0.0017
10 6 10 0.2821 -0.0026
10 7 0 -0.0391 0.0047
10 7 1 -0.1878 -0.0015
10 7 2 0.4285 -0.0006
10 7 3 -0.4825 -0.0002
10 7 4 0.4212 0.0009
10 7 5 -0.3866 -0.0007
10 7 6 0.3225 0.0009
10 7 7 -0.1829 -0.0012
10 7 8 0.1171 0.0007
10 7 9 -0.2072 -0.0000
10 7 10 0.2960 0.0001
10 8 0 -0.1934 0.0017
10 8 1 0.2484 -0.0046
10 8 2 -0.0671 0.0067
10 8 3 -0.1672 -0.0059
10 8 4 0.2180 0.0026
10 8 5 -0.1362 -0.0001
10 8 6 0.0832 0.0009
10 8 7 -0.0520 -0.0027
10 8 8 0.0040 0.0022
10 8 9 -0.0109 -0.0007
10 9 0 0.0505 0.0007
10 9 1 0.1029 0.0018
10 9 2 -0.2140 -0.0001
10 9 3 0.1327 -0.0044
10 9 4 -0.0010 0.0052
10 9 5 0.0217 -0.0005
10 9 6 -0.1350 -0.0036
10 9 7 0.1825 0.0016
10 9 8 -0.1576 0.0023
11 -1 0 0.0668 -0.0030
11 -1 1 -0.0589 -0.0034
11 0 0 0.0985 -0.0030
11 0 1 -0.2858 0.0041
11 0 2 0.3858 0.0009
11 0 3 -0.2979 -0.0042
11 0 4 0.1198 0.0020
11 1 0 0.0175 0.0077
11 1 1 -0.2172 -0.0037
11 1 2 0.4536 -0.0019
11 1 3 -0.6225 0.0014
11 1 4 0.5771 0.0018
11 1 5 -0.3570 -0.0016
11 2 0 -0.0186 -0.0062
11 2 1 -0.1797 -0.0045
11 2 2 0.3246 0.0064
11 2 3 -0.4613 -0.0008
11 2 4 0.5823 -0.0021
11 2 5 -0.5592 0.0004
11 2 6 0.3689 0.0009
11 3 0 -0.0436 -0.0132
11 3 1 -0.1263 0.0125
11 3 2 0.3218 -0.0025
11 3 3 -0.4003 -0.0037
11 3 4 0.4284 0.0015
11 3 5 -0.4624 0.0015
11 3 6 0.4079 -0.0009
11 3 7 -0.2275 -0.0005
11 4 0 0.0418 0.0049
11 4 1 0.0026 0.0027
11 4 2 0.1243 -0.0091
11 4 3 -0.3093 0.0062
11 4 4 0.4015 0.0001
11 4 5 -0.4332 -0.0019
11 4 6 0.4444 0.0003
11 4 7 -0.3459 0.0006
11 5 0 0.2068 -0.0002
11 5 1 -0.1144 -0.0081
11 5 2 0.0094 0.0057
11 5 3 -0.0635 0.0031
11 5 4 0.2122 -0.0058
11 5 5 -0.3095 0.0010
11 5 6 0.3630 0.0030
11 5 7 -0.3973 -0.0021
11 6 0 0.2306 -0.0088
11 6 1 -0.3185 0.0045
11 6 2 0.2468 0.0048
11 6 3 -0.1225 -0.0064
11 6 4 0.1139 -0.0000
11 6 5 -0.1742 0.0037
11 6 6 0.1821 -0.0006
11 6 7 -0.1739 -0.0031
11 7 1 -0.1881 0.0038
11 7 2 0.3284 -0.0024
11 7 3 -0.3120 -0.0026
11 7 4 0.2083 0.0044
11 7 5 -0.1625 -0.0015
11 7 6 0.1481 -0.0008
0 0 0 0.0 0.0
;
_shelx_fab_checksum              73800
_olex2_date_sample_data_collection 2017-11-23
_olex2_submission_special_instructions 'No special instructions were received'
_oxdiff_exptl_absorpt_empirical_details 
;
Empirical correction (ABSPACK) includes:
- Absorption correction using spherical harmonics
- Frame scaling
- Detector area scaling
;
_oxdiff_exptl_absorpt_empirical_full_max 1.181
_oxdiff_exptl_absorpt_empirical_full_min 0.878
####################################################################### 
# 
# This file contains crystal structure data downloaded from the 
# Cambridge Structural Database (CSD) hosted by the Cambridge 
# Crystallographic Data Centre (CCDC).
# 
# Full information about CCDC data access policies and citation 
# guidelines are available at http://www.ccdc.cam.ac.uk/access/V1 
# 
# Audit and citation data items may have been added by the CCDC. 
# Please retain this information to preserve the provenance of 
# this file and to allow appropriate attribution of the data. 
# 
#######################################################################

data_rottschaefer51
_database_code_depnum_ccdc_archive 'CCDC 1826568'
_audit_update_record             
;
2018-02-28 deposited with the CCDC.
2018-04-23 downloaded from the CCDC.
;
_audit_creation_date             2017-11-17
_audit_creation_method           
;
Olex2 1.2
(compiled 2017.08.10 svn.r3458 for OlexSys, GUI svn.r5381)
;
_shelx_SHELXL_version_number     2016/6
_chemical_name_common            ?
_chemical_name_systematic        ?
_chemical_formula_moiety         '2(Br), 3.22(C H4 O), C66 H84 N4'
_chemical_formula_sum            'C69.21 H96.87 Br2 N4 O3.22'
_chemical_formula_weight         1196.21
_chemical_melting_point          ?
_chemical_oxdiff_formula         'C68 H92 Br N4 O2'
loop_
_atom_type_symbol
_atom_type_description
_atom_type_scat_dispersion_real
_atom_type_scat_dispersion_imag
_atom_type_scat_source
C C 0.0033 0.0016 'International Tables Vol C Tables 4.2.6.8 and 6.1.1.4'
H H 0.0000 0.0000 'International Tables Vol C Tables 4.2.6.8 and 6.1.1.4'
Br Br -0.2901 2.4595 'International Tables Vol C Tables 4.2.6.8 and 6.1.1.4'
N N 0.0061 0.0033 'International Tables Vol C Tables 4.2.6.8 and 6.1.1.4'
O O 0.0106 0.0060 'International Tables Vol C Tables 4.2.6.8 and 6.1.1.4'

_shelx_space_group_comment       
;
The symmetry employed for this shelxl refinement is uniquely defined
by the following loop, which should always be used as a source of
symmetry information in preference to the above space-group names.
They are only intended as comments.
;
_space_group_crystal_system      monoclinic
_space_group_IT_number           14
_space_group_name_H-M_alt        'P 1 21/n 1'
_space_group_name_Hall           '-P 2yn'
loop_
_space_group_symop_operation_xyz
'x, y, z'
'-x+1/2, y+1/2, -z+1/2'
'-x, -y, -z'
'x-1/2, -y-1/2, z-1/2'

_cell_length_a                   9.3343(2)
_cell_length_b                   17.7848(3)
_cell_length_c                   20.1423(4)
_cell_angle_alpha                90
_cell_angle_beta                 95.674(2)
_cell_angle_gamma                90
_cell_volume                     3327.41(11)
_cell_formula_units_Z            2
_cell_measurement_reflns_used    33245
_cell_measurement_temperature    99.99(10)
_cell_measurement_theta_max      26.3630
_cell_measurement_theta_min      2.0270
_shelx_estimated_absorpt_T_max   ?
_shelx_estimated_absorpt_T_min   ?
_exptl_absorpt_coefficient_mu    1.265
_exptl_absorpt_correction_T_max  1.000
_exptl_absorpt_correction_T_min  0.506
_exptl_absorpt_correction_type   gaussian
_exptl_absorpt_process_details   
;
CrysAlisPro 1.171.39.15e (Rigaku Oxford Diffraction, 2015)
Numerical absorption correction based on gaussian integration over
			a multifaceted crystal model
Empirical absorption correction using spherical harmonics,
 implemented in SCALE3 ABSPACK scaling algorithm.
;
_exptl_absorpt_special_details   ?
_exptl_crystal_colour            'clear colourless'
_exptl_crystal_colour_lustre     clear
_exptl_crystal_colour_primary    colourless
_exptl_crystal_density_diffrn    1.194
_exptl_crystal_density_meas      ?
_exptl_crystal_density_method    ?
_exptl_crystal_description       block
_exptl_crystal_F_000             1272
loop_
_exptl_crystal_face_index_h
_exptl_crystal_face_index_k
_exptl_crystal_face_index_l
_exptl_crystal_face_perp_dist
0 -3 -5 0.0566
0 3 5 0.0566
0 -5 4 0.0541
0 5 -4 0.0541
5 2 4 0.1555
-5 -2 -4 0.1555

_exptl_crystal_size_max          0.417
_exptl_crystal_size_mid          0.113
_exptl_crystal_size_min          0.108
loop_
_exptl_oxdiff_crystal_face_indexfrac_h
_exptl_oxdiff_crystal_face_indexfrac_k
_exptl_oxdiff_crystal_face_indexfrac_l
_exptl_oxdiff_crystal_face_x
_exptl_oxdiff_crystal_face_y
_exptl_oxdiff_crystal_face_z
-0.0001 -3.0008 -4.9981 0.1393 0.1595 -0.0279
0.0001 3.0008 4.9981 -0.1393 -0.1595 0.0279
-0.0014 -5.0025 3.9962 0.1612 -0.1629 -0.0856
0.0014 5.0025 -3.9962 -0.1612 0.1629 0.0856
4.9986 1.9983 3.9980 0.0294 -0.2204 0.3651
-4.9986 -1.9983 -3.9980 -0.0294 0.2204 -0.3651

_exptl_transmission_factor_max   ?
_exptl_transmission_factor_min   ?
_diffrn_reflns_av_R_equivalents  0.0684
_diffrn_reflns_av_unetI/netI     0.0270
_diffrn_reflns_Laue_measured_fraction_full 0.998
_diffrn_reflns_Laue_measured_fraction_max 0.999
_diffrn_reflns_limit_h_max       13
_diffrn_reflns_limit_h_min       -13
_diffrn_reflns_limit_k_max       25
_diffrn_reflns_limit_k_min       -25
_diffrn_reflns_limit_l_max       28
_diffrn_reflns_limit_l_min       -28
_diffrn_reflns_number            192850
_diffrn_reflns_point_group_measured_fraction_full 0.998
_diffrn_reflns_point_group_measured_fraction_max 0.999
_diffrn_reflns_theta_full        25.242
_diffrn_reflns_theta_max         30.080
_diffrn_reflns_theta_min         1.531
_diffrn_ambient_environment      N~2~
_diffrn_ambient_temperature      99.99(10)
_diffrn_detector                 'CCD plate'
_diffrn_detector_area_resol_mean 8.0951
_diffrn_detector_type            Eos
_diffrn_measured_fraction_theta_full 0.998
_diffrn_measured_fraction_theta_max 0.999
_diffrn_measurement_details      
;
List of Runs (angles in degrees, time in seconds):

  # Type    Start    End  Width  t~exp~   \w     \q     \k     \f   Frames
#--------------------------------------------------------------------------
  1  \w     -4.00  94.00   1.00    8.00    --   24.94  77.00 120.00   98
  2  \w    -46.00  47.00   1.00    8.00    --   24.94 -38.00-180.00   93
  3  \w    -20.00  65.00   1.00    8.00    --   24.94 -99.00 -60.00   85
  4  \w    -47.00  63.00   1.00    8.00    --   24.94 -19.00  60.00  110
  5  \w     -4.00  94.00   1.00    8.00    --   24.94  77.00 -30.00   98
  6  \w     -4.00  94.00   1.00    8.00    --   24.94  77.00-150.00   98
  7  \w      3.00  96.00   1.00    8.00    --   24.94  38.00-180.00   93
  8  \w    -43.00  43.00   1.00    8.00    --   24.94 -57.00   0.00   86
  9  \w      6.00  93.00   1.00    8.00    --   24.94  57.00  90.00   87
 10  \w     -6.00  75.00   1.00    8.00    --   24.94-116.00 150.86   81
 11  \w    -97.00 -35.00   1.00    8.00    --  -23.50-178.00 -60.00   62
 12  \w    -95.00  48.00   1.00    8.00    --  -23.50   0.00-180.00  143
 13  \w    -95.00  48.00   1.00    8.00    --  -23.50   0.00-150.00  143
 14  \w      6.00  93.00   1.00    8.00    --   24.94  57.00 -90.00   87
 15  \w      6.00  93.00   1.00    8.00    --   24.94  57.00  30.00   87
 16  \w     14.00  95.00   1.00    8.00    --   24.94-149.00  57.00   81
 17  \w      5.00  82.00   1.00    8.00    --   24.94-129.00 -65.41   77
 18  \w    -44.00  54.00   1.00    8.00    --   24.94 -77.00  30.00   98
 19  \w    -20.00  65.00   1.00    8.00    --   24.94 -99.00   0.00   85
 20  \w     34.00 100.00   1.00    8.00    --   24.94-178.00 -60.00   66
 21  \w    -95.00  48.00   1.00    8.00    --  -23.50   0.00 -90.00  143
 22  \w    -95.00  48.00   1.00    8.00    --  -23.50   0.00 -60.00  143
 23  \w    -95.00  11.00   1.00    8.00    --  -23.50   0.00 -30.00  106
 24  \w    -95.00  48.00   1.00    8.00    --  -23.50   0.00-120.00  143
;
_diffrn_measurement_device       'four-circle diffractometer'
_diffrn_measurement_device_type  'SuperNova, Single source at offset/far, Eos'
_diffrn_measurement_method       '\w scans'
_diffrn_orient_matrix_type       
'CrysAlisPro convention (1999,Acta A55,543-557)'
_diffrn_orient_matrix_UB_11      0.0252004000
_diffrn_orient_matrix_UB_12      -0.0368200000
_diffrn_orient_matrix_UB_13      -0.0057554000
_diffrn_orient_matrix_UB_21      -0.0181906000
_diffrn_orient_matrix_UB_22      0.0047823000
_diffrn_orient_matrix_UB_23      -0.0347760000
_diffrn_orient_matrix_UB_31      0.0697476000
_diffrn_orient_matrix_UB_32      0.0145566000
_diffrn_orient_matrix_UB_33      -0.0031640000
_diffrn_radiation_monochromator  mirror
_diffrn_radiation_probe          x-ray
_diffrn_radiation_type           MoK\a
_diffrn_radiation_wavelength     0.71073
_diffrn_source                   'micro-focus sealed X-ray tube'
_diffrn_source_type              'SuperNova (Mo) X-ray Source'
_reflns_Friedel_coverage         0.000
_reflns_Friedel_fraction_full    .
_reflns_Friedel_fraction_max     .
_reflns_number_gt                7860
_reflns_number_total             9771
_reflns_odcompleteness_completeness 99.98
_reflns_odcompleteness_iscentric 1
_reflns_odcompleteness_theta     30.01
_reflns_special_details          
;
 Reflections were merged by SHELXL according to the crystal
 class for the calculation of statistics and refinement.
 
 _reflns_Friedel_fraction is defined as the number of unique
 Friedel pairs measured divided by the number that would be
 possible theoretically, ignoring centric projections and
 systematic absences.
;
_reflns_threshold_expression     'I > 2\s(I)'
_computing_cell_refinement       'CrysAlisPro 1.171.39.15e (Rigaku OD, 2015)'
_computing_data_collection       'CrysAlisPro 1.171.39.15e (Rigaku OD, 2015)'
_computing_data_reduction        'CrysAlisPro 1.171.39.15e (Rigaku OD, 2015)'
_computing_molecular_graphics    'Olex2 (Dolomanov et al., 2009)'
_computing_publication_material  'Olex2 (Dolomanov et al., 2009)'
_computing_structure_refinement  'ShelXL (Sheldrick, 2015)'
_computing_structure_solution    'ShelXT (Sheldrick, 2015)'
_refine_diff_density_max         0.676
_refine_diff_density_min         -1.484
_refine_diff_density_rms         0.074
_refine_ls_extinction_coef       .
_refine_ls_extinction_method     none
_refine_ls_goodness_of_fit_ref   1.173
_refine_ls_hydrogen_treatment    constr
_refine_ls_matrix_type           full
_refine_ls_number_parameters     374
_refine_ls_number_reflns         9771
_refine_ls_number_restraints     0
_refine_ls_R_factor_all          0.0918
_refine_ls_R_factor_gt           0.0733
_refine_ls_restrained_S_all      1.173
_refine_ls_shift/su_max          0.000
_refine_ls_shift/su_mean         0.000
_refine_ls_structure_factor_coef Fsqd
_refine_ls_weighting_details     
'w=1/[\s^2^(Fo^2^)+(0.0100P)^2^+7.9834P] where P=(Fo^2^+2Fc^2^)/3'
_refine_ls_weighting_scheme      calc
_refine_ls_wR_factor_gt          0.1365
_refine_ls_wR_factor_ref         0.1430
_refine_special_details          'Methanol O2/C35 is not fully occupied (0.61)'
_olex2_refinement_description    
;
1. Fixed Uiso
 At 1.2 times of:
  All C(H) groups, All C(H,H) groups
 At 1.5 times of:
  All C(H,H,H) groups, All O(H) groups
2. Others
 Sof(O2)=Sof(H2)=Sof(C35)=Sof(H35A)=Sof(H35B)=Sof(H35C)=FVAR(1)
3.a Ternary CH refined with riding coordinates:
 C10(H10), C13(H13), C22(H22), C25(H25)
3.b Secondary CH2 refined with riding coordinates:
 C2(H2A,H2B), C3(H3A,H3B)
3.c Aromatic/amide H refined with riding coordinates:
 C6(H6), C7(H7), C8(H8), C18(H18), C19(H19), C20(H20), C29(H29), C30(H30),
 C32(H32), C33(H33)
3.d Idealised Me refined as rotating group:
 C34(H34A,H34B,H34C), C35(H35A,H35B,H35C), C11(H11A,H11B,H11C), C12(H12A,H12B,
 H12C), C14(H14A,H14B,H14C), C15(H15A,H15B,H15C), C23(H23A,H23B,H23C), C24(H24A,
 H24B,H24C), C26(H26A,H26B,H26C), C27(H27A,H27B,H27C)
3.e Idealised tetrahedral OH refined as rotating group:
 O1(H1), O2(H2)
;
_atom_sites_solution_hydrogens   geom
_atom_sites_solution_primary     dual
_atom_sites_solution_secondary   ?
loop_
_atom_site_label
_atom_site_type_symbol
_atom_site_fract_x
_atom_site_fract_y
_atom_site_fract_z
_atom_site_U_iso_or_equiv
_atom_site_adp_type
_atom_site_occupancy
_atom_site_site_symmetry_order
_atom_site_calc_flag
_atom_site_refinement_flags_posn
_atom_site_refinement_flags_adp
_atom_site_refinement_flags_occupancy
_atom_site_disorder_assembly
_atom_site_disorder_group
Br1 Br 0.51221(6) 0.16949(3) 0.17076(2) 0.07193(19) Uani 1 1 d . . . . .
O1 O 0.5475(3) 0.07422(14) 0.30901(14) 0.0478(7) Uani 1 1 d . . . . .
H1 H 0.542527 0.099412 0.274763 0.072 Uiso 1 1 calc GR . . . .
C34 C 0.5840(4) -0.0008(2) 0.2943(2) 0.0526(10) Uani 1 1 d . . . . .
H34A H 0.657356 -0.000752 0.264051 0.079 Uiso 1 1 calc GR . . . .
H34B H 0.500303 -0.026459 0.274087 0.079 Uiso 1 1 calc GR . . . .
H34C H 0.619268 -0.026120 0.334744 0.079 Uiso 1 1 calc GR . . . .
O2 O 0.2249(5) 0.2894(3) 0.1714(2) 0.0503(13) Uani 0.609(6) 1 d . . P . .
H2 H 0.274365 0.255630 0.158028 0.075 Uiso 0.609(6) 1 calc GR . P . .
C35 C 0.1626(8) 0.3317(4) 0.1166(4) 0.064(2) Uani 0.609(6) 1 d . . P . .
H35A H 0.098552 0.300218 0.088596 0.096 Uiso 0.609(6) 1 calc GR . P . .
H35B H 0.237201 0.350316 0.091364 0.096 Uiso 0.609(6) 1 calc GR . P . .
H35C H 0.109851 0.373211 0.132434 0.096 Uiso 0.609(6) 1 calc GR . P . .
N1 N 0.3834(2) 0.32885(11) 0.34196(10) 0.0154(4) Uani 1 1 d . . . . .
N2 N 0.2330(2) 0.23966(11) 0.36545(10) 0.0163(4) Uani 1 1 d . . . . .
C1 C 0.2673(2) 0.31168(13) 0.37280(11) 0.0143(4) Uani 1 1 d . . . . .
C2 C 0.4455(3) 0.26000(14) 0.31490(13) 0.0204(5) Uani 1 1 d . . . . .
H2A H 0.532337 0.244576 0.341877 0.024 Uiso 1 1 calc R . . . .
H2B H 0.467114 0.267366 0.269225 0.024 Uiso 1 1 calc R . . . .
C3 C 0.3247(3) 0.20279(14) 0.31881(14) 0.0216(5) Uani 1 1 d . . . . .
H3A H 0.272133 0.194674 0.275422 0.026 Uiso 1 1 calc R . . . .
H3B H 0.361841 0.155071 0.336358 0.026 Uiso 1 1 calc R . . . .
C4 C 0.4773(2) 0.39332(13) 0.35356(13) 0.0176(5) Uani 1 1 d . . . . .
C5 C 0.5677(3) 0.39682(16) 0.41307(14) 0.0238(5) Uani 1 1 d . . . . .
C6 C 0.6663(3) 0.45647(19) 0.41947(18) 0.0363(7) Uani 1 1 d . . . . .
H6 H 0.726366 0.461436 0.458909 0.044 Uiso 1 1 calc R . . . .
C7 C 0.6769(3) 0.50750(19) 0.36951(19) 0.0406(8) Uani 1 1 d . . . . .
H7 H 0.744970 0.545771 0.374919 0.049 Uiso 1 1 calc R . . . .
C8 C 0.5871(3) 0.50247(16) 0.31113(18) 0.0338(7) Uani 1 1 d . . . . .
H8 H 0.594517 0.537911 0.277690 0.041 Uiso 1 1 calc R . . . .
C9 C 0.4848(3) 0.44484(14) 0.30128(14) 0.0228(5) Uani 1 1 d . . . . .
C10 C 0.5674(3) 0.33997(18) 0.46839(15) 0.0307(6) Uani 1 1 d . . . . .
H10 H 0.493570 0.302332 0.454887 0.037 Uiso 1 1 calc R . . . .
C11 C 0.5289(4) 0.3762(2) 0.53334(17) 0.0468(9) Uani 1 1 d . . . . .
H11A H 0.600559 0.412895 0.548011 0.070 Uiso 1 1 calc GR . . . .
H11B H 0.525324 0.338178 0.566959 0.070 Uiso 1 1 calc GR . . . .
H11C H 0.436639 0.400238 0.525716 0.070 Uiso 1 1 calc GR . . . .
C12 C 0.7130(4) 0.2992(3) 0.4795(2) 0.0544(10) Uani 1 1 d . . . . .
H12A H 0.734522 0.276252 0.438509 0.082 Uiso 1 1 calc GR . . . .
H12B H 0.708280 0.261223 0.513037 0.082 Uiso 1 1 calc GR . . . .
H12C H 0.787022 0.334784 0.493834 0.082 Uiso 1 1 calc GR . . . .
C13 C 0.3911(3) 0.43981(16) 0.23588(14) 0.0272(6) Uani 1 1 d . . . . .
H13 H 0.317194 0.401469 0.240274 0.033 Uiso 1 1 calc R . . . .
C14 C 0.3155(4) 0.51482(19) 0.21793(18) 0.0409(8) Uani 1 1 d . . . . .
H14A H 0.268177 0.532312 0.255226 0.061 Uiso 1 1 calc GR . . . .
H14B H 0.245566 0.507753 0.180173 0.061 Uiso 1 1 calc GR . . . .
H14C H 0.385369 0.551291 0.207153 0.061 Uiso 1 1 calc GR . . . .
C15 C 0.4810(4) 0.4159(2) 0.17977(17) 0.0430(8) Uani 1 1 d . . . . .
H15A H 0.557488 0.451323 0.176505 0.064 Uiso 1 1 calc GR . . . .
H15B H 0.420772 0.414418 0.138290 0.064 Uiso 1 1 calc GR . . . .
H15C H 0.520890 0.366868 0.189387 0.064 Uiso 1 1 calc GR . . . .
C16 C 0.1035(3) 0.20121(13) 0.38094(12) 0.0172(4) Uani 1 1 d . . . . .
C17 C -0.0208(3) 0.20812(14) 0.33663(14) 0.0215(5) Uani 1 1 d . . . . .
C18 C -0.1382(3) 0.16303(15) 0.34869(16) 0.0285(6) Uani 1 1 d . . . . .
H18 H -0.222478 0.165730 0.320037 0.034 Uiso 1 1 calc R . . . .
C19 C -0.1309(3) 0.11460(16) 0.40243(17) 0.0316(7) Uani 1 1 d . . . . .
H19 H -0.210083 0.084953 0.409480 0.038 Uiso 1 1 calc R . . . .
C20 C -0.0072(3) 0.10976(16) 0.44583(16) 0.0304(6) Uani 1 1 d . . . . .
H20 H -0.004767 0.077419 0.482199 0.036 Uiso 1 1 calc R . . . .
C21 C 0.1146(3) 0.15257(14) 0.43611(13) 0.0223(5) Uani 1 1 d . . . . .
C22 C -0.0335(3) 0.26094(15) 0.27690(15) 0.0259(5) Uani 1 1 d . . . . .
H22 H 0.058045 0.287777 0.276291 0.031 Uiso 1 1 calc R . . . .
C23 C -0.1521(3) 0.31910(18) 0.2826(2) 0.0421(8) Uani 1 1 d . . . . .
H23A H -0.243185 0.294022 0.282449 0.063 Uiso 1 1 calc GR . . . .
H23B H -0.154993 0.353142 0.245519 0.063 Uiso 1 1 calc GR . . . .
H23C H -0.132569 0.346689 0.323476 0.063 Uiso 1 1 calc GR . . . .
C24 C -0.0614(5) 0.2171(2) 0.21125(17) 0.0491(10) Uani 1 1 d . . . . .
H24A H 0.012769 0.180149 0.208626 0.074 Uiso 1 1 calc GR . . . .
H24B H -0.061173 0.251229 0.174321 0.074 Uiso 1 1 calc GR . . . .
H24C H -0.153254 0.192554 0.209730 0.074 Uiso 1 1 calc GR . . . .
C25 C 0.2505(3) 0.14475(15) 0.48356(14) 0.0267(6) Uani 1 1 d . . . . .
H25 H 0.315205 0.186061 0.474427 0.032 Uiso 1 1 calc R . . . .
C26 C 0.2197(4) 0.15081(19) 0.55672(15) 0.0379(7) Uani 1 1 d . . . . .
H26A H 0.166244 0.195942 0.562926 0.057 Uiso 1 1 calc GR . . . .
H26B H 0.309054 0.152274 0.584760 0.057 Uiso 1 1 calc GR . . . .
H26C H 0.164672 0.108014 0.568286 0.057 Uiso 1 1 calc GR . . . .
C27 C 0.3291(4) 0.0705(2) 0.47267(17) 0.0411(8) Uani 1 1 d . . . . .
H27A H 0.267741 0.029045 0.481206 0.062 Uiso 1 1 calc GR . . . .
H27B H 0.415681 0.068128 0.502560 0.062 Uiso 1 1 calc GR . . . .
H27C H 0.352911 0.068096 0.427437 0.062 Uiso 1 1 calc GR . . . .
C28 C 0.1884(2) 0.36650(13) 0.40959(11) 0.0141(4) Uani 1 1 d . . . . .
C29 C 0.1413(3) 0.34752(13) 0.47094(12) 0.0174(5) Uani 1 1 d . . . . .
H29 H 0.158569 0.299574 0.488338 0.021 Uiso 1 1 calc R . . . .
C30 C 0.0688(3) 0.39974(13) 0.50610(12) 0.0163(4) Uani 1 1 d . . . . .
H30 H 0.039647 0.386644 0.547395 0.020 Uiso 1 1 calc R . . . .
C31 C 0.0385(2) 0.47196(13) 0.48063(11) 0.0138(4) Uani 1 1 d . . . . .
C32 C 0.0859(3) 0.49005(13) 0.41872(12) 0.0183(5) Uani 1 1 d . . . . .
H32 H 0.067288 0.537632 0.400765 0.022 Uiso 1 1 calc R . . . .
C33 C 0.1599(3) 0.43842(13) 0.38391(12) 0.0178(5) Uani 1 1 d . . . . .
H33 H 0.190956 0.451690 0.343035 0.021 Uiso 1 1 calc R . . . .

loop_
_atom_site_aniso_label
_atom_site_aniso_U_11
_atom_site_aniso_U_22
_atom_site_aniso_U_33
_atom_site_aniso_U_23
_atom_site_aniso_U_13
_atom_site_aniso_U_12
Br1 0.1081(4) 0.0539(2) 0.0628(3) -0.0395(2) 0.0537(3) -0.0300(3)
O1 0.0268(12) 0.0441(14) 0.0727(18) -0.0263(13) 0.0058(12) 0.0065(11)
C34 0.0267(17) 0.046(2) 0.086(3) -0.020(2) 0.0128(18) 0.0052(15)
O2 0.044(3) 0.063(3) 0.043(2) -0.009(2) 0.0011(19) -0.004(2)
C35 0.055(4) 0.058(4) 0.078(5) -0.027(4) -0.001(4) 0.002(4)
N1 0.0138(9) 0.0149(9) 0.0185(9) -0.0035(7) 0.0056(7) -0.0001(7)
N2 0.0150(9) 0.0140(9) 0.0211(10) -0.0035(7) 0.0079(8) 0.0001(7)
C1 0.0137(10) 0.0138(10) 0.0156(10) -0.0008(8) 0.0024(8) 0.0020(8)
C2 0.0175(11) 0.0175(11) 0.0276(13) -0.0085(9) 0.0096(10) 0.0007(9)
C3 0.0184(12) 0.0190(11) 0.0293(13) -0.0094(10) 0.0111(10) -0.0013(9)
C4 0.0116(10) 0.0154(10) 0.0268(12) -0.0055(9) 0.0066(9) -0.0007(8)
C5 0.0133(11) 0.0277(13) 0.0306(14) -0.0112(11) 0.0034(10) 0.0006(10)
C6 0.0191(13) 0.0417(17) 0.0482(19) -0.0212(15) 0.0036(13) -0.0080(12)
C7 0.0228(15) 0.0336(16) 0.068(2) -0.0206(16) 0.0180(15) -0.0147(12)
C8 0.0284(15) 0.0196(13) 0.057(2) -0.0010(13) 0.0239(14) -0.0034(11)
C9 0.0162(11) 0.0188(11) 0.0355(14) 0.0000(10) 0.0131(10) 0.0018(9)
C10 0.0251(14) 0.0370(16) 0.0288(14) -0.0075(12) -0.0038(11) 0.0039(12)
C11 0.052(2) 0.060(2) 0.0278(16) -0.0101(15) 0.0012(15) 0.0052(18)
C12 0.039(2) 0.067(3) 0.053(2) -0.005(2) -0.0105(17) 0.0233(19)
C13 0.0231(13) 0.0285(14) 0.0317(14) 0.0091(11) 0.0116(11) 0.0057(11)
C14 0.0346(17) 0.0391(18) 0.052(2) 0.0219(15) 0.0183(15) 0.0124(14)
C15 0.0418(19) 0.056(2) 0.0340(17) 0.0101(15) 0.0182(15) 0.0137(16)
C16 0.0169(11) 0.0124(10) 0.0236(12) -0.0032(8) 0.0089(9) -0.0015(8)
C17 0.0183(12) 0.0153(11) 0.0319(14) -0.0039(10) 0.0075(10) 0.0007(9)
C18 0.0177(12) 0.0201(12) 0.0484(17) -0.0055(12) 0.0067(11) -0.0029(10)
C19 0.0262(14) 0.0222(13) 0.0489(18) -0.0035(12) 0.0159(13) -0.0078(11)
C20 0.0336(15) 0.0229(13) 0.0368(16) 0.0038(11) 0.0147(13) -0.0026(11)
C21 0.0254(13) 0.0169(11) 0.0262(13) -0.0019(9) 0.0109(10) -0.0010(10)
C22 0.0220(13) 0.0196(12) 0.0354(15) -0.0001(11) 0.0002(11) 0.0015(10)
C23 0.0253(15) 0.0256(15) 0.075(3) 0.0111(16) 0.0051(16) 0.0035(12)
C24 0.075(3) 0.0357(18) 0.0328(18) 0.0002(14) -0.0153(17) 0.0011(18)
C25 0.0317(15) 0.0218(12) 0.0270(13) 0.0020(10) 0.0063(11) 0.0004(11)
C26 0.054(2) 0.0332(16) 0.0274(15) 0.0034(12) 0.0088(14) 0.0027(15)
C27 0.045(2) 0.0394(18) 0.0380(18) -0.0016(14) 0.0017(15) 0.0158(15)
C28 0.0116(10) 0.0139(10) 0.0174(10) -0.0035(8) 0.0038(8) 0.0003(8)
C29 0.0203(11) 0.0125(10) 0.0204(11) -0.0006(8) 0.0064(9) 0.0028(8)
C30 0.0182(11) 0.0153(10) 0.0163(11) -0.0009(8) 0.0059(9) 0.0011(9)
C31 0.0089(9) 0.0147(10) 0.0183(11) -0.0034(8) 0.0040(8) 0.0006(8)
C32 0.0193(12) 0.0149(10) 0.0222(11) 0.0025(9) 0.0086(9) 0.0030(9)
C33 0.0180(11) 0.0176(11) 0.0192(11) 0.0018(9) 0.0085(9) 0.0026(9)

_geom_special_details            
;
 All esds (except the esd in the dihedral angle between two l.s. planes)
 are estimated using the full covariance matrix.  The cell esds are taken
 into account individually in the estimation of esds in distances, angles
 and torsion angles; correlations between esds in cell parameters are only
 used when they are defined by crystal symmetry.  An approximate (isotropic)
 treatment of cell esds is used for estimating esds involving l.s. planes.
;
loop_
_geom_bond_atom_site_label_1
_geom_bond_atom_site_label_2
_geom_bond_distance
_geom_bond_site_symmetry_2
_geom_bond_publ_flag
O1 H1 0.8200 . ?
O1 C34 1.416(4) . ?
C34 H34A 0.9600 . ?
C34 H34B 0.9600 . ?
C34 H34C 0.9600 . ?
O2 H2 0.8200 . ?
O2 C35 1.413(9) . ?
C35 H35A 0.9600 . ?
C35 H35B 0.9600 . ?
C35 H35C 0.9600 . ?
N1 C1 1.337(3) . ?
N1 C2 1.481(3) . ?
N1 C4 1.448(3) . ?
N2 C1 1.325(3) . ?
N2 C3 1.485(3) . ?
N2 C16 1.449(3) . ?
C1 C28 1.466(3) . ?
C2 H2A 0.9700 . ?
C2 H2B 0.9700 . ?
C2 C3 1.526(3) . ?
C3 H3A 0.9700 . ?
C3 H3B 0.9700 . ?
C4 C5 1.398(4) . ?
C4 C9 1.403(4) . ?
C5 C6 1.402(4) . ?
C5 C10 1.505(4) . ?
C6 H6 0.9300 . ?
C6 C7 1.366(5) . ?
C7 H7 0.9300 . ?
C7 C8 1.378(5) . ?
C8 H8 0.9300 . ?
C8 C9 1.402(4) . ?
C9 C13 1.510(4) . ?
C10 H10 0.9800 . ?
C10 C11 1.533(4) . ?
C10 C12 1.536(4) . ?
C11 H11A 0.9600 . ?
C11 H11B 0.9600 . ?
C11 H11C 0.9600 . ?
C12 H12A 0.9600 . ?
C12 H12B 0.9600 . ?
C12 H12C 0.9600 . ?
C13 H13 0.9800 . ?
C13 C14 1.536(4) . ?
C13 C15 1.533(4) . ?
C14 H14A 0.9600 . ?
C14 H14B 0.9600 . ?
C14 H14C 0.9600 . ?
C15 H15A 0.9600 . ?
C15 H15B 0.9600 . ?
C15 H15C 0.9600 . ?
C16 C17 1.398(4) . ?
C16 C21 1.404(3) . ?
C17 C18 1.398(4) . ?
C17 C22 1.522(4) . ?
C18 H18 0.9300 . ?
C18 C19 1.380(4) . ?
C19 H19 0.9300 . ?
C19 C20 1.381(5) . ?
C20 H20 0.9300 . ?
C20 C21 1.398(4) . ?
C21 C25 1.517(4) . ?
C22 H22 0.9800 . ?
C22 C23 1.527(4) . ?
C22 C24 1.535(4) . ?
C23 H23A 0.9600 . ?
C23 H23B 0.9600 . ?
C23 H23C 0.9600 . ?
C24 H24A 0.9600 . ?
C24 H24B 0.9600 . ?
C24 H24C 0.9600 . ?
C25 H25 0.9800 . ?
C25 C26 1.533(4) . ?
C25 C27 1.536(4) . ?
C26 H26A 0.9600 . ?
C26 H26B 0.9600 . ?
C26 H26C 0.9600 . ?
C27 H27A 0.9600 . ?
C27 H27B 0.9600 . ?
C27 H27C 0.9600 . ?
C28 C29 1.394(3) . ?
C28 C33 1.395(3) . ?
C29 H29 0.9300 . ?
C29 C30 1.384(3) . ?
C30 H30 0.9300 . ?
C30 C31 1.401(3) . ?
C31 C31 1.494(4) 3_566 ?
C31 C32 1.401(3) . ?
C32 H32 0.9300 . ?
C32 C33 1.381(3) . ?
C33 H33 0.9300 . ?

loop_
_geom_angle_atom_site_label_1
_geom_angle_atom_site_label_2
_geom_angle_atom_site_label_3
_geom_angle
_geom_angle_site_symmetry_1
_geom_angle_site_symmetry_3
_geom_angle_publ_flag
C34 O1 H1 109.5 . . ?
O1 C34 H34A 109.5 . . ?
O1 C34 H34B 109.5 . . ?
O1 C34 H34C 109.5 . . ?
H34A C34 H34B 109.5 . . ?
H34A C34 H34C 109.5 . . ?
H34B C34 H34C 109.5 . . ?
C35 O2 H2 109.5 . . ?
O2 C35 H35A 109.5 . . ?
O2 C35 H35B 109.5 . . ?
O2 C35 H35C 109.5 . . ?
H35A C35 H35B 109.5 . . ?
H35A C35 H35C 109.5 . . ?
H35B C35 H35C 109.5 . . ?
C1 N1 C2 110.29(19) . . ?
C1 N1 C4 127.68(19) . . ?
C4 N1 C2 117.51(18) . . ?
C1 N2 C3 110.43(19) . . ?
C1 N2 C16 129.04(19) . . ?
C16 N2 C3 118.25(19) . . ?
N1 C1 C28 123.6(2) . . ?
N2 C1 N1 111.5(2) . . ?
N2 C1 C28 124.8(2) . . ?
N1 C2 H2A 111.3 . . ?
N1 C2 H2B 111.3 . . ?
N1 C2 C3 102.39(18) . . ?
H2A C2 H2B 109.2 . . ?
C3 C2 H2A 111.3 . . ?
C3 C2 H2B 111.3 . . ?
N2 C3 C2 102.32(18) . . ?
N2 C3 H3A 111.3 . . ?
N2 C3 H3B 111.3 . . ?
C2 C3 H3A 111.3 . . ?
C2 C3 H3B 111.3 . . ?
H3A C3 H3B 109.2 . . ?
C5 C4 N1 118.6(2) . . ?
C5 C4 C9 122.9(2) . . ?
C9 C4 N1 118.1(2) . . ?
C4 C5 C6 116.6(3) . . ?
C4 C5 C10 124.1(2) . . ?
C6 C5 C10 119.3(3) . . ?
C5 C6 H6 119.0 . . ?
C7 C6 C5 122.0(3) . . ?
C7 C6 H6 119.0 . . ?
C6 C7 H7 119.9 . . ?
C6 C7 C8 120.2(3) . . ?
C8 C7 H7 119.9 . . ?
C7 C8 H8 119.4 . . ?
C7 C8 C9 121.1(3) . . ?
C9 C8 H8 119.4 . . ?
C4 C9 C13 123.3(2) . . ?
C8 C9 C4 117.1(3) . . ?
C8 C9 C13 119.6(3) . . ?
C5 C10 H10 107.8 . . ?
C5 C10 C11 111.5(3) . . ?
C5 C10 C12 111.0(3) . . ?
C11 C10 H10 107.8 . . ?
C11 C10 C12 110.7(3) . . ?
C12 C10 H10 107.8 . . ?
C10 C11 H11A 109.5 . . ?
C10 C11 H11B 109.5 . . ?
C10 C11 H11C 109.5 . . ?
H11A C11 H11B 109.5 . . ?
H11A C11 H11C 109.5 . . ?
H11B C11 H11C 109.5 . . ?
C10 C12 H12A 109.5 . . ?
C10 C12 H12B 109.5 . . ?
C10 C12 H12C 109.5 . . ?
H12A C12 H12B 109.5 . . ?
H12A C12 H12C 109.5 . . ?
H12B C12 H12C 109.5 . . ?
C9 C13 H13 108.3 . . ?
C9 C13 C14 111.5(3) . . ?
C9 C13 C15 110.3(2) . . ?
C14 C13 H13 108.3 . . ?
C15 C13 H13 108.3 . . ?
C15 C13 C14 109.9(2) . . ?
C13 C14 H14A 109.5 . . ?
C13 C14 H14B 109.5 . . ?
C13 C14 H14C 109.5 . . ?
H14A C14 H14B 109.5 . . ?
H14A C14 H14C 109.5 . . ?
H14B C14 H14C 109.5 . . ?
C13 C15 H15A 109.5 . . ?
C13 C15 H15B 109.5 . . ?
C13 C15 H15C 109.5 . . ?
H15A C15 H15B 109.5 . . ?
H15A C15 H15C 109.5 . . ?
H15B C15 H15C 109.5 . . ?
C17 C16 N2 118.6(2) . . ?
C17 C16 C21 123.5(2) . . ?
C21 C16 N2 117.6(2) . . ?
C16 C17 C18 117.0(3) . . ?
C16 C17 C22 123.7(2) . . ?
C18 C17 C22 119.4(3) . . ?
C17 C18 H18 119.5 . . ?
C19 C18 C17 121.1(3) . . ?
C19 C18 H18 119.5 . . ?
C18 C19 H19 119.7 . . ?
C18 C19 C20 120.6(3) . . ?
C20 C19 H19 119.7 . . ?
C19 C20 H20 119.4 . . ?
C19 C20 C21 121.2(3) . . ?
C21 C20 H20 119.4 . . ?
C16 C21 C25 123.2(2) . . ?
C20 C21 C16 116.7(3) . . ?
C20 C21 C25 120.2(2) . . ?
C17 C22 H22 108.1 . . ?
C17 C22 C23 111.0(2) . . ?
C17 C22 C24 111.2(2) . . ?
C23 C22 H22 108.1 . . ?
C23 C22 C24 110.3(3) . . ?
C24 C22 H22 108.1 . . ?
C22 C23 H23A 109.5 . . ?
C22 C23 H23B 109.5 . . ?
C22 C23 H23C 109.5 . . ?
H23A C23 H23B 109.5 . . ?
H23A C23 H23C 109.5 . . ?
H23B C23 H23C 109.5 . . ?
C22 C24 H24A 109.5 . . ?
C22 C24 H24B 109.5 . . ?
C22 C24 H24C 109.5 . . ?
H24A C24 H24B 109.5 . . ?
H24A C24 H24C 109.5 . . ?
H24B C24 H24C 109.5 . . ?
C21 C25 H25 107.8 . . ?
C21 C25 C26 112.0(2) . . ?
C21 C25 C27 111.7(2) . . ?
C26 C25 H25 107.8 . . ?
C26 C25 C27 109.6(3) . . ?
C27 C25 H25 107.8 . . ?
C25 C26 H26A 109.5 . . ?
C25 C26 H26B 109.5 . . ?
C25 C26 H26C 109.5 . . ?
H26A C26 H26B 109.5 . . ?
H26A C26 H26C 109.5 . . ?
H26B C26 H26C 109.5 . . ?
C25 C27 H27A 109.5 . . ?
C25 C27 H27B 109.5 . . ?
C25 C27 H27C 109.5 . . ?
H27A C27 H27B 109.5 . . ?
H27A C27 H27C 109.5 . . ?
H27B C27 H27C 109.5 . . ?
C29 C28 C1 120.4(2) . . ?
C29 C28 C33 119.0(2) . . ?
C33 C28 C1 120.6(2) . . ?
C28 C29 H29 119.9 . . ?
C30 C29 C28 120.3(2) . . ?
C30 C29 H29 119.9 . . ?
C29 C30 H30 119.4 . . ?
C29 C30 C31 121.2(2) . . ?
C31 C30 H30 119.4 . . ?
C30 C31 C31 120.7(3) . 3_566 ?
C32 C31 C30 117.8(2) . . ?
C32 C31 C31 121.5(3) . 3_566 ?
C31 C32 H32 119.4 . . ?
C33 C32 C31 121.1(2) . . ?
C33 C32 H32 119.4 . . ?
C28 C33 H33 119.7 . . ?
C32 C33 C28 120.5(2) . . ?
C32 C33 H33 119.7 . . ?

loop_
_geom_torsion_atom_site_label_1
_geom_torsion_atom_site_label_2
_geom_torsion_atom_site_label_3
_geom_torsion_atom_site_label_4
_geom_torsion
_geom_torsion_site_symmetry_1
_geom_torsion_site_symmetry_2
_geom_torsion_site_symmetry_3
_geom_torsion_site_symmetry_4
_geom_torsion_publ_flag
N1 C1 C28 C29 -137.4(2) . . . . ?
N1 C1 C28 C33 42.3(3) . . . . ?
N1 C2 C3 N2 -16.6(3) . . . . ?
N1 C4 C5 C6 174.1(2) . . . . ?
N1 C4 C5 C10 -4.1(4) . . . . ?
N1 C4 C9 C8 -173.5(2) . . . . ?
N1 C4 C9 C13 5.2(3) . . . . ?
N2 C1 C28 C29 43.0(4) . . . . ?
N2 C1 C28 C33 -137.2(3) . . . . ?
N2 C16 C17 C18 172.3(2) . . . . ?
N2 C16 C17 C22 -7.3(3) . . . . ?
N2 C16 C21 C20 -173.1(2) . . . . ?
N2 C16 C21 C25 6.3(3) . . . . ?
C1 N1 C2 C3 14.4(3) . . . . ?
C1 N1 C4 C5 70.5(3) . . . . ?
C1 N1 C4 C9 -116.7(3) . . . . ?
C1 N2 C3 C2 14.8(3) . . . . ?
C1 N2 C16 C17 78.3(3) . . . . ?
C1 N2 C16 C21 -108.4(3) . . . . ?
C1 C28 C29 C30 179.0(2) . . . . ?
C1 C28 C33 C32 -179.8(2) . . . . ?
C2 N1 C1 N2 -5.6(3) . . . . ?
C2 N1 C1 C28 174.8(2) . . . . ?
C2 N1 C4 C5 -83.1(3) . . . . ?
C2 N1 C4 C9 89.7(3) . . . . ?
C3 N2 C1 N1 -6.4(3) . . . . ?
C3 N2 C1 C28 173.2(2) . . . . ?
C3 N2 C16 C17 -82.8(3) . . . . ?
C3 N2 C16 C21 90.5(3) . . . . ?
C4 N1 C1 N2 -160.8(2) . . . . ?
C4 N1 C1 C28 19.6(4) . . . . ?
C4 N1 C2 C3 172.4(2) . . . . ?
C4 C5 C6 C7 -1.8(4) . . . . ?
C4 C5 C10 C11 -118.9(3) . . . . ?
C4 C5 C10 C12 117.2(3) . . . . ?
C4 C9 C13 C14 128.8(3) . . . . ?
C4 C9 C13 C15 -108.8(3) . . . . ?
C5 C4 C9 C8 -1.0(4) . . . . ?
C5 C4 C9 C13 177.7(2) . . . . ?
C5 C6 C7 C8 1.5(5) . . . . ?
C6 C5 C10 C11 63.0(4) . . . . ?
C6 C5 C10 C12 -61.0(4) . . . . ?
C6 C7 C8 C9 -0.8(5) . . . . ?
C7 C8 C9 C4 0.6(4) . . . . ?
C7 C8 C9 C13 -178.3(3) . . . . ?
C8 C9 C13 C14 -52.5(3) . . . . ?
C8 C9 C13 C15 69.9(3) . . . . ?
C9 C4 C5 C6 1.6(4) . . . . ?
C9 C4 C5 C10 -176.6(2) . . . . ?
C10 C5 C6 C7 176.5(3) . . . . ?
C16 N2 C1 N1 -168.6(2) . . . . ?
C16 N2 C1 C28 11.0(4) . . . . ?
C16 N2 C3 C2 179.2(2) . . . . ?
C16 C17 C18 C19 0.6(4) . . . . ?
C16 C17 C22 C23 -118.8(3) . . . . ?
C16 C17 C22 C24 118.0(3) . . . . ?
C16 C21 C25 C26 130.7(3) . . . . ?
C16 C21 C25 C27 -105.9(3) . . . . ?
C17 C16 C21 C20 -0.1(4) . . . . ?
C17 C16 C21 C25 179.3(2) . . . . ?
C17 C18 C19 C20 0.2(4) . . . . ?
C18 C17 C22 C23 61.6(3) . . . . ?
C18 C17 C22 C24 -61.5(3) . . . . ?
C18 C19 C20 C21 -1.1(4) . . . . ?
C19 C20 C21 C16 1.0(4) . . . . ?
C19 C20 C21 C25 -178.5(3) . . . . ?
C20 C21 C25 C26 -49.8(3) . . . . ?
C20 C21 C25 C27 73.5(3) . . . . ?
C21 C16 C17 C18 -0.6(4) . . . . ?
C21 C16 C17 C22 179.8(2) . . . . ?
C22 C17 C18 C19 -179.8(3) . . . . ?
C28 C29 C30 C31 1.3(4) . . . . ?
C29 C28 C33 C32 -0.1(4) . . . . ?
C29 C30 C31 C31 -179.4(3) . . . 3_566 ?
C29 C30 C31 C32 -0.9(4) . . . . ?
C30 C31 C32 C33 0.1(4) . . . . ?
C31 C31 C32 C33 178.5(3) 3_566 . . . ?
C31 C32 C33 C28 0.4(4) . . . . ?
C33 C28 C29 C30 -0.8(4) . . . . ?

_shelx_res_file                  
;
TITL rottschaefer51_a.res in P2(1)/n
    rottschaefer51.res
    created by SHELXL-2016/6 at 13:53:00 on 17-Nov-2017
REM Old TITL rottschaefer51 in P2(1)/c
REM SHELXT solution in P2(1)/n
REM R1 0.291, Rweak 0.281, Alpha 0.063, Orientation as input
REM Formula found by SHELXT: C36 N3 Br
CELL 0.71073 9.3343 17.7848 20.1423 90 95.674 90
ZERR 2 0.0002 0.0003 0.0004 0 0.002 0
LATT 1
SYMM 0.5-X,0.5+Y,0.5-Z
SFAC C H Br N O
UNIT 138.43 193.74 4 8 6.43

L.S. 40
PLAN  20
BOND $H
list
more -1
conf
fmap 2
acta
SHEL 99 0.709
OMIT 6 3 6
OMIT 3 3 3
OMIT -3 6 6
OMIT 4 0 4
OMIT 3 0 3
OMIT 6 6 3
OMIT 0 3 6
OMIT 2 2 0
OMIT 0 0 22
OMIT 0 0 18
REM <olex2.extras>
REM <HklSrc "%.\\rottschaefer51.hkl">
REM </olex2.extras>

WGHT    0.010000    7.983400
FVAR       0.44080   0.60873
BR1   3    0.512210    0.169491    0.170764    11.00000    0.10809    0.05390 =
         0.06283   -0.03946    0.05369   -0.03001
O1    5    0.547475    0.074225    0.309012    11.00000    0.02679    0.04409 =
         0.07269   -0.02632    0.00583    0.00654
AFIX 147
H1    2    0.542527    0.099412    0.274763    11.00000   -1.50000
AFIX   0
C34   1    0.584046   -0.000821    0.294288    11.00000    0.02668    0.04612 =
         0.08629   -0.01974    0.01279    0.00520
AFIX 137
H34A  2    0.657356   -0.000752    0.264051    11.00000   -1.50000
H34B  2    0.500303   -0.026459    0.274087    11.00000   -1.50000
H34C  2    0.619268   -0.026120    0.334744    11.00000   -1.50000
AFIX   0

O2    5    0.224918    0.289443    0.171449    21.00000    0.04413    0.06321 =
         0.04287   -0.00901    0.00107   -0.00358
AFIX 147
H2    2    0.274365    0.255630    0.158028    21.00000   -1.50000
AFIX   0
C35   1    0.162636    0.331684    0.116559    21.00000    0.05502    0.05768 =
         0.07796   -0.02703   -0.00078    0.00239
AFIX 137
H35A  2    0.098552    0.300218    0.088596    21.00000   -1.50000
H35B  2    0.237201    0.350316    0.091364    21.00000   -1.50000
H35C  2    0.109851    0.373211    0.132434    21.00000   -1.50000
AFIX   0

N1    4    0.383446    0.328846    0.341962    11.00000    0.01375    0.01487 =
         0.01847   -0.00349    0.00560   -0.00006
N2    4    0.232968    0.239663    0.365449    11.00000    0.01501    0.01400 =
         0.02107   -0.00346    0.00792    0.00009
C1    1    0.267333    0.311683    0.372803    11.00000    0.01371    0.01380 =
         0.01565   -0.00075    0.00241    0.00196
C2    1    0.445474    0.260002    0.314895    11.00000    0.01752    0.01746 =
         0.02761   -0.00852    0.00964    0.00074
AFIX  23
H2A   2    0.532337    0.244576    0.341877    11.00000   -1.20000
H2B   2    0.467114    0.267366    0.269225    11.00000   -1.20000
AFIX   0
C3    1    0.324743    0.202791    0.318810    11.00000    0.01838    0.01898 =
         0.02929   -0.00940    0.01109   -0.00131
AFIX  23
H3A   2    0.272133    0.194674    0.275422    11.00000   -1.20000
H3B   2    0.361841    0.155071    0.336358    11.00000   -1.20000
AFIX   0
C4    1    0.477265    0.393319    0.353557    11.00000    0.01162    0.01543 =
         0.02678   -0.00548    0.00658   -0.00068
C5    1    0.567713    0.396824    0.413073    11.00000    0.01335    0.02765 =
         0.03057   -0.01118    0.00345    0.00057
C6    1    0.666342    0.456471    0.419466    11.00000    0.01908    0.04167 =
         0.04818   -0.02123    0.00360   -0.00803
AFIX  43
H6    2    0.726366    0.461436    0.458909    11.00000   -1.20000
AFIX   0
C7    1    0.676923    0.507501    0.369512    11.00000    0.02280    0.03357 =
         0.06804   -0.02064    0.01800   -0.01474
AFIX  43
H7    2    0.744970    0.545771    0.374919    11.00000   -1.20000
AFIX   0
C8    1    0.587107    0.502469    0.311127    11.00000    0.02837    0.01961 =
         0.05747   -0.00096    0.02392   -0.00338
AFIX  43
H8    2    0.594517    0.537911    0.277690    11.00000   -1.20000
AFIX   0
C9    1    0.484773    0.444845    0.301277    11.00000    0.01620    0.01875 =
         0.03548    0.00002    0.01310    0.00181
C10   1    0.567439    0.339969    0.468394    11.00000    0.02510    0.03697 =
         0.02883   -0.00753   -0.00381    0.00391
AFIX  13
H10   2    0.493570    0.302332    0.454887    11.00000   -1.20000
AFIX   0
C11   1    0.528889    0.376205    0.533336    11.00000    0.05223    0.05986 =
         0.02783   -0.01014    0.00122    0.00522
AFIX 137
H11A  2    0.600559    0.412895    0.548011    11.00000   -1.50000
H11B  2    0.525324    0.338178    0.566959    11.00000   -1.50000
H11C  2    0.436639    0.400238    0.525716    11.00000   -1.50000
AFIX   0
C12   1    0.712960    0.299238    0.479483    11.00000    0.03946    0.06723 =
         0.05341   -0.00526   -0.01047    0.02328
AFIX 137
H12A  2    0.734522    0.276252    0.438509    11.00000   -1.50000
H12B  2    0.708280    0.261223    0.513037    11.00000   -1.50000
H12C  2    0.787022    0.334784    0.493834    11.00000   -1.50000
AFIX   0
C13   1    0.391073    0.439809    0.235882    11.00000    0.02310    0.02847 =
         0.03168    0.00912    0.01162    0.00572
AFIX  13
H13   2    0.317194    0.401469    0.240274    11.00000   -1.20000
AFIX   0
C14   1    0.315460    0.514821    0.217926    11.00000    0.03463    0.03911 =
         0.05174    0.02194    0.01831    0.01242
AFIX 137
H14A  2    0.268177    0.532312    0.255226    11.00000   -1.50000
H14B  2    0.245566    0.507753    0.180173    11.00000   -1.50000
H14C  2    0.385369    0.551291    0.207153    11.00000   -1.50000
AFIX   0
C15   1    0.480954    0.415868    0.179773    11.00000    0.04182    0.05589 =
         0.03402    0.01014    0.01816    0.01374
AFIX 137
H15A  2    0.557488    0.451323    0.176505    11.00000   -1.50000
H15B  2    0.420772    0.414418    0.138290    11.00000   -1.50000
H15C  2    0.520890    0.366868    0.189387    11.00000   -1.50000
AFIX   0
C16   1    0.103503    0.201211    0.380942    11.00000    0.01692    0.01244 =
         0.02365   -0.00318    0.00892   -0.00148
C17   1   -0.020790    0.208118    0.336628    11.00000    0.01832    0.01528 =
         0.03190   -0.00390    0.00750    0.00074
C18   1   -0.138173    0.163029    0.348692    11.00000    0.01771    0.02010 =
         0.04836   -0.00548    0.00673   -0.00289
AFIX  43
H18   2   -0.222478    0.165730    0.320037    11.00000   -1.20000
AFIX   0
C19   1   -0.130922    0.114598    0.402427    11.00000    0.02623    0.02217 =
         0.04893   -0.00350    0.01585   -0.00783
AFIX  43
H19   2   -0.210083    0.084953    0.409480    11.00000   -1.20000
AFIX   0
C20   1   -0.007154    0.109762    0.445826    11.00000    0.03361    0.02291 =
         0.03682    0.00378    0.01468   -0.00257
AFIX  43
H20   2   -0.004767    0.077419    0.482199    11.00000   -1.20000
AFIX   0
C21   1    0.114637    0.152575    0.436113    11.00000    0.02542    0.01692 =
         0.02624   -0.00187    0.01094   -0.00100
C22   1   -0.033516    0.260943    0.276896    11.00000    0.02204    0.01963 =
         0.03543   -0.00007    0.00019    0.00151
AFIX  13
H22   2    0.058045    0.287777    0.276291    11.00000   -1.20000
AFIX   0
C23   1   -0.152077    0.319100    0.282616    11.00000    0.02528    0.02557 =
         0.07540    0.01114    0.00509    0.00346
AFIX 137
H23A  2   -0.243185    0.294022    0.282449    11.00000   -1.50000
H23B  2   -0.154993    0.353142    0.245519    11.00000   -1.50000
H23C  2   -0.132569    0.346689    0.323476    11.00000   -1.50000
AFIX   0
C24   1   -0.061405    0.217115    0.211246    11.00000    0.07456    0.03571 =
         0.03279    0.00025   -0.01525    0.00111
AFIX 137
H24A  2    0.012769    0.180149    0.208626    11.00000   -1.50000
H24B  2   -0.061173    0.251229    0.174321    11.00000   -1.50000
H24C  2   -0.153254    0.192554    0.209730    11.00000   -1.50000
AFIX   0
C25   1    0.250493    0.144753    0.483563    11.00000    0.03174    0.02184 =
         0.02705    0.00204    0.00631    0.00043
AFIX  13
H25   2    0.315205    0.186061    0.474427    11.00000   -1.20000
AFIX   0
C26   1    0.219744    0.150811    0.556716    11.00000    0.05399    0.03322 =
         0.02739    0.00336    0.00882    0.00270
AFIX 137
H26A  2    0.166244    0.195942    0.562926    11.00000   -1.50000
H26B  2    0.309054    0.152274    0.584760    11.00000   -1.50000
H26C  2    0.164672    0.108014    0.568286    11.00000   -1.50000
AFIX   0
C27   1    0.329075    0.070548    0.472670    11.00000    0.04540    0.03935 =
         0.03801   -0.00164    0.00166    0.01581
AFIX 137
H27A  2    0.267741    0.029045    0.481206    11.00000   -1.50000
H27B  2    0.415681    0.068128    0.502560    11.00000   -1.50000
H27C  2    0.352911    0.068096    0.427437    11.00000   -1.50000
AFIX   0
C28   1    0.188416    0.366501    0.409594    11.00000    0.01158    0.01393 =
         0.01740   -0.00349    0.00377    0.00034
C29   1    0.141266    0.347523    0.470942    11.00000    0.02026    0.01246 =
         0.02039   -0.00064    0.00643    0.00281
AFIX  43
H29   2    0.158569    0.299574    0.488338    11.00000   -1.20000
AFIX   0
C30   1    0.068791    0.399736    0.506098    11.00000    0.01819    0.01526 =
         0.01633   -0.00089    0.00586    0.00112
AFIX  43
H30   2    0.039647    0.386644    0.547395    11.00000   -1.20000
AFIX   0
C31   1    0.038501    0.471957    0.480631    11.00000    0.00887    0.01471 =
         0.01832   -0.00343    0.00397    0.00059
C32   1    0.085940    0.490045    0.418718    11.00000    0.01927    0.01490 =
         0.02216    0.00253    0.00861    0.00295
AFIX  43
H32   2    0.067288    0.537632    0.400765    11.00000   -1.20000
AFIX   0
C33   1    0.159901    0.438422    0.383914    11.00000    0.01797    0.01764 =
         0.01918    0.00180    0.00852    0.00258
AFIX  43
H33   2    0.190956    0.451690    0.343035    11.00000   -1.20000
AFIX   0
HKLF 4


REM  rottschaefer51_a.res in P2(1)/n
REM R1 =  0.0733 for    7860 Fo > 4sig(Fo)  and  0.0918 for all    9771 data
REM    374 parameters refined using      0 restraints

END

WGHT      0.0098      7.9887

REM Highest difference peak  0.676,  deepest hole -1.484,  1-sigma level  0.074
Q1    1   0.5409  0.1573  0.2035  11.00000  0.05    0.68
Q2    1   0.3889  0.1939  0.1531  11.00000  0.05    0.61
Q3    1   0.0444  0.4811  0.4453  11.00000  0.05    0.43
Q4    1   0.2262  0.3406  0.3904  11.00000  0.05    0.43
Q5    1   0.1191  0.3805  0.4891  11.00000  0.05    0.42
Q6    1   0.0557  0.4396  0.5005  11.00000  0.05    0.39
Q7    1   0.1736  0.4009  0.3962  11.00000  0.05    0.39
Q8    1  -0.0927  0.1205  0.4358  11.00000  0.05    0.38
Q9    1   0.4825  0.1777  0.1622  11.00000  0.05    0.38
Q10   1   0.4808  0.4204  0.3278  11.00000  0.05    0.35
Q11   1   0.1289  0.4627  0.4031  11.00000  0.05    0.35
Q12   1   0.1182  0.1951  0.4125  11.00000  0.05    0.33
Q13   1   0.2204  0.1429  0.5136  11.00000  0.05    0.33
Q14   1   0.1759  0.3579  0.4392  11.00000  0.05    0.32
Q15   1   0.0000  0.5000  0.5000  10.50000  0.05    0.32
Q16   1   0.6084  0.5084  0.1942  11.00000  0.05    0.32
Q17   1  -0.0310  0.2395  0.3039  11.00000  0.05    0.32
Q18   1   0.4360  0.4427  0.2716  11.00000  0.05    0.32
Q19   1   0.1537  0.2225  0.3723  11.00000  0.05    0.32
Q20   1   0.3470  0.4052  0.2239  11.00000  0.05    0.29
;
_shelx_res_checksum              18747
_olex2_date_sample_data_collection 2017-11-08
_olex2_submission_special_instructions 'No special instructions were received'
_oxdiff_exptl_absorpt_empirical_details 
;
Empirical correction (ABSPACK) includes:
- Absorption correction using spherical harmonics
- Frame scaling
- Detector area scaling
;
_oxdiff_exptl_absorpt_empirical_full_max 1.217
_oxdiff_exptl_absorpt_empirical_full_min 0.896
